# Supplementary material for: Immunomodulatory response to neoadjuvant nivolumab in non-metastatic clear cell renal cell carcinoma
Source: Sci Rep. 2024 Jan 17;14:1458. doi: 10.1038/s41598-024-51889-9 (PMC10792074; doi:10.1038/s41598-024-51889-9)
Supplement: Supplementary file 3 — Supplementary Table 1. [file 41598_2024_51889_MOESM3_ESM.csv]

	NephrectomyMean	BiopsyMean	log2foldchange	pvals
A1BG	0.94	0.63	0.400160055878471	0.80280901467935
A1BG-AS1	0.315	1.091	-1.24227734700744	0.0590718417122225
A1CF	3.594	2.758	0.264760008990257	0.61972351563639
A2M	244.334	519.302	-0.753949460453417	0.0480629081156716
A2M-AS1	0.406	0.505	-0.218205269673627	0.80280901467935
A2ML1	0.047	0.427	-2.20663641151857	0.589702042546215
A2MP1	0.092	0.058	0.461345566502621	0.863815536854052
A3GALT2	0.118	0.071	0.508004747424349	0.589702042546215
A4GALT	14.631	19.943	-0.309735639175059	0.508440920681649
A4GNT	0.079	0.065	0.195060582571384	0.671178506004478
AA06	0.194	0.116	0.514267967956963	0.80280901467935
AAAS	25.299	34.15	-0.299997716756185	0.0925254136736788
AACS	2.837	3.933	-0.326655337622958	0.234779541217896
AACSP1	0.227	0.173	0.271658422983624	0.995791788930818
AADAC	0.073	0.113	-0.436928377563949	1
AADACL2	0.087	0.564	-1.86914613284348	0.961468682051133
AADACL2-AS1	0.317	0.193	0.496211584972395	0.881354333999045
AADACL3	0.052	0.049	0.0594234204708006	0.899678760558567
AADACL4	0.082	0.088	-0.0706175672139533	0.921010958077034
AADACP1	0.09	0.059	0.422272226424546	0.730979414047977
AADAT	2.777	2.955	-0.062127442533399	0.860617639468869
AAED1	4.83	4.964	-0.0273653996778796	1
AAGAB	5.335	5.732	-0.0717756252122088	0.860617639468869
AAK1	2.354	4.134	-0.563129452421492	0.0343948180907877
AAMDC	28.402	14.474	0.674105628778885	0.0343948180907877
AAMP	45.892	23.244	0.680243775724037	0.323948206712253
AANAT	0.273	0.158	0.546876762157993	0.730979414047977
AAR2	1.927	3.903	-0.705781098766249	0.0343948180907877
AARD	0.075	0.046	0.488846717047215	0.510305011423544
AARS	78.243	62.594	0.223149941682646	0.234779541217896
AARS2	5.492	6.258	-0.130568157340966	0.723423105940279
AARSD1	12.476	9.501	0.272409742520944	0.413154887052611
AASDH	7.298	8.477	-0.149756275612013	0.413154887052611
AASDHPPT	4.485	4.132	0.0819769442533674	0.80280901467935
AASS	11.911	13.113	-0.0961417616505232	0.860617639468869
AATBC	0.023	0.025	-0.0833816089390511	0.909049169246308
AATF	46.966	19.976	0.854892382694151	0.0343948180907877
AATK	0.285	0.312	-0.0905140075408317	0.566721638778376
AATK-AS1	0.069	0.045	0.42744401482694	0.80280901467935
ABALON	0.078	0.073	0.0662493855412007	1
ABAT	5.035	4.706	0.067575235865355	0.80280901467935
ABCA1	48.777	57.897	-0.171406679483555	0.723423105940279
ABCA10	1.457	1.655	-0.127421481615958	0.921010958077034
ABCA11P	7.62	8.285	-0.0836702811799714	1
ABCA12	2.177	5.055	-0.842430070220024	0.0590718417122225
ABCA13	0.052	0.102	-0.673729094702844	0.559071259809513
ABCA17P	0.031	0.024	0.255933374137201	0.764433691492493
ABCA2	4.508	11.086	-0.899829454820083	0.0590718417122225
ABCA3	8.391	16.001	-0.645491517398805	0.0925254136736788
ABCA4	0.101	0.368	-1.29296242132767	0.0480629081156716
ABCA5	7.858	8.326	-0.0578510276365158	0.921010958077034
ABCA6	2.707	4.191	-0.43709835831077	0.413154887052611
ABCA7	1.881	2.592	-0.320626228171135	0.61972351563639
ABCA8	2.014	3.063	-0.419272033554268	0.566721638778376
ABCA9	1.467	1.912	-0.264930315468365	0.764433691492493
ABCA9-AS1	0.245	0.151	0.483978373729803	0.817252968693403
ABCB1	21.346	22.271	-0.0424210152269392	0.764433691492493
ABCB10	6.177	6.546	-0.0580214593652266	0.817252968693403
ABCB11	0.038	0.037	0.0266682470821613	0.863815536854052
ABCB4	5.781	5.204	0.10514911745008	1
ABCB5	0.17	5.469	-3.47105262629651	0.967114551022031
ABCB6	9.37	10.088	-0.0738335024122876	1
ABCB7	24.275	24.784	-0.0207512694971242	1
ABCB8	0.631	1.193	-0.636920559556703	0.0782793034032209
ABCB9	0.778	1.193	-0.427499897919525	0.323948206712253
ABCC1	8.065	14.056	-0.555515639307624	0.0782793034032209
ABCC10	1.622	3.451	-0.755004088422645	0.0343948180907877
ABCC11	0.128	0.073	0.561570822771226	0.272844746421451
ABCC12	0.033	0.013	0.931558204004943	0.65242471338443
ABCC13	0.213	0.126	0.525010258757947	0.702810242851536
ABCC2	16.119	27.295	-0.526704834818927	0.413154887052611
ABCC3	32.237	29.006	0.105612156061572	1
ABCC4	16.345	14.496	0.12004929087555	0.566721638778376
ABCC5	5.845	11.049	-0.636753331207006	0.0480629081156716
ABCC5-AS1	0.284	0.178	0.467190687869121	0.881354333999045
ABCC6	14.667	14.191	0.0329921114122178	0.671178506004478
ABCC6P1	3.513	1.688	0.732925977109925	0.671178506004478
ABCC6P2	0.932	2.002	-0.764569145189575	0.194164295673802
ABCC8	0.165	0.233	-0.34509297966512	0.723423105940279
ABCC9	12.535	25.71	-0.718355289667541	0.0480629081156716
ABCD1	3.127	4.193	-0.293342389712921	0.372834033102927
ABCD2	0.495	0.635	-0.249067236324001	0.561119021496959
ABCD3	49.493	45.715	0.0794047738169181	0.860617639468869
ABCD4	7.426	10.362	-0.333157912637708	0.162994557525808
ABCE1	8.103	7.493	0.0782651120964145	0.80280901467935
ABCF1	26.008	16.141	0.477041564210462	0.0590718417122225
ABCF2	13.736	14.633	-0.063259128515115	0.80280901467935
ABCF3	14.299	13.737	0.040096682407642	0.881354333999045
ABCG1	11.308	18.288	-0.480734667221111	0.0782793034032209
ABCG2	2.37	4.232	-0.579784739408958	0.142724203601108
ABCG4	0.082	0.112	-0.311779624030841	0.764433691492493
ABCG5	0.083	0.062	0.291706222751506	0.80280901467935
ABCG8	0.145	0.175	-0.18805223150294	0.967114551022031
ABHD1	0.335	0.371	-0.102071530782369	0.764433691492493
ABHD10	5.506	4.484	0.205322901510502	0.413154887052611
ABHD11	3.62	4.366	-0.187373232290072	0.508440920681649
ABHD11-AS1	0.297	0.216	0.318453731118535	0.705560913723145
ABHD12	33.31	47.07	-0.345778203207462	0.0480629081156716
ABHD12B	0.152	0.592	-1.35962611403773	0.921010958077034
ABHD13	1.422	1.574	-0.101555818614162	0.80280901467935
ABHD14A	0.55	1.621	-1.08088024350916	0.0343948180907877
ABHD14A-ACY1	0.756	1.471	-0.665656344421904	0.323948206712253
ABHD14B	1.505	1.867	-0.215539966358747	0.115316556624888
ABHD15	1.547	1.516	0.0202422843707491	0.921010958077034
ABHD16A	9.905	10.16	-0.0254187619998217	0.967114551022031
ABHD16B	0.068	0.05	0.307484699747961	0.730979414047977
ABHD17A	8.686	23.347	-0.988755962090671	0.0343948180907877
ABHD17B	3.813	5.339	-0.336622088642623	0.162994557525808
ABHD17C	0.426	0.892	-0.739026786310639	0.0480629081156716
ABHD2	3.528	4.378	-0.215860860956126	0.61972351563639
ABHD3	2.264	4.274	-0.635416996556019	0.0782793034032209
ABHD4	1.841	2.983	-0.482620603281671	0.0480629081156716
ABHD5	1.447	2.208	-0.422594680765502	0.0782793034032209
ABHD6	2.339	3.416	-0.378746788324282	0.20813433387852
ABHD8	0.565	1.152	-0.712429110109395	0.162994557525808
ABI1	15.052	19.151	-0.240844060853232	0.279771159552974
ABI2	4.424	3.179	0.330477582291368	0.0782793034032209
ABI3	2.454	4.34	-0.570155001823594	0.194164295673802
ABI3BP	21.717	23.951	-0.0979147126595954	1
ABL1	6.185	9.369	-0.4152793611246	0.0343948180907877
ABL2	6.204	10.126	-0.489912128233425	0.0782793034032209
ABLIM1	10.641	13.011	-0.201080689061744	0.372834033102927
ABLIM2	1.668	1.69	-0.0131032249984271	1
ABLIM3	26.091	26.288	-0.0075221340191744	0.967114551022031
ABO	7.222	6.582	0.0927932723341177	0.860617639468869
ABR	5.996	12.076	-0.700127431604241	0.0343948180907877
ABRA	0.052	0.053	-0.0190481949706945	1
ABRACL	5.467	2.879	0.641287008282823	0.323948206712253
ABT1	2.204	1.634	0.299242894852857	0.142724203601108
ABTB1	4.637	6.355	-0.315174299232094	0.323948206712253
ABTB2	1.071	1.515	-0.346822647495721	0.566721638778376
ACAA1	16.743	13.104	0.245062733363693	0.279771159552974
ACAA2	66.921	39.174	0.535499557790203	0.0782793034032209
ACACA	6.434	12.236	-0.642785997471822	0.0343948180907877
ACACB	7.043	10.101	-0.360600213083774	0.0343948180907877
ACAD10	6.418	6.73	-0.0474686009689714	0.764433691492493
ACAD11	45.12	32.401	0.331136320670278	0.452280573904948
ACAD8	5.689	7.594	-0.2888239760411	0.0925254136736788
ACAD9	35.068	33.49	0.0460421469202258	0.921010958077034
ACADL	41.259	28.552	0.368142284612821	0.452280573904948
ACADM	85.845	45.385	0.637361690550585	0.0925254136736788
ACADS	7.897	10.984	-0.329956727950226	0.279771159552974
ACADSB	6.599	5.586	0.1666546548783	0.764433691492493
ACADVL	188.649	155.668	0.192162611300045	0.723423105940279
ACAN	13.395	18.174	-0.305110498276583	0.508440920681649
ACAP1	4.307	3.594	0.180975817710606	0.881354333999045
ACAP2	11.67	10.417	0.113582359296153	0.61972351563639
ACAP3	3.276	4.583	-0.335730639536164	0.508440920681649
ACAT1	99.577	55.959	0.576311934498256	0.413154887052611
ACAT2	3.55	4.339	-0.200696303328889	0.61972351563639
ACBD3	20.554	11.052	0.620444162141711	0.0480629081156716
ACBD4	12.102	9.76	0.215078327775129	0.921010958077034
ACBD5	33.803	36.448	-0.0753370313180536	0.817252968693403
ACBD6	34.975	30.869	0.124881076472116	0.452280573904948
ACBD7	0.093	0.042	0.794929874869888	0.271898481971673
ACCS	4.721	5.973	-0.235228672186019	0.671178506004478
ACCSL	0.059	0.059	-1.11022302462516e-16	0.921010958077034
ACD	1.643	3.774	-0.831611607891227	0.0343948180907877
ACE	8.217	24.352	-1.08640880273022	0.0343948180907877
ACE2	16.845	14.506	0.149491519917296	0.881354333999045
ACER1	0.101	0.273	-0.9943512783437	0.983943063109258
ACER2	0.55	0.95	-0.54654370636807	0.115316556624888
ACER3	1.187	1.759	-0.39331635012789	0.372834033102927
ACHE	0.43	0.457	-0.0608981822065966	0.967114551022031
ACIN1	48.126	34.342	0.337453476721232	0.234779541217896
ACKR1	3.305	4.341	-0.272668263013807	0.671178506004478
ACKR2	0.256	0.22	0.151549898127201	0.921010958077034
ACKR3	3.447	9.433	-1.00670989213299	0.0343948180907877
ACKR4	1.485	1.287	0.143100843640673	1
ACLY	65.208	63.251	0.0304712230328279	0.881354333999045
ACMSD	32.214	22.394	0.363608074830482	0.566721638778376
ACO1	13.555	13.27	0.0212496346065127	0.860617639468869
ACO2	50.063	48.2	0.037923191237754	0.860617639468869
ACOT1	3.878	6.262	-0.479180066083754	0.142724203601108
ACOT11	2.708	3.336	-0.208562129446472	0.142724203601108
ACOT12	0.097	0.082	0.16799173123913	1
ACOT13	1.82	1.026	0.573168754340126	0.142724203601108
ACOT2	21.184	18.458	0.137748298911213	0.723423105940279
ACOT4	1.882	1.982	-0.0517713947446083	0.921010958077034
ACOT6	0.241	0.112	0.76629806219556	0.413154887052611
ACOT7	16.811	15.447	0.0846186243188077	0.80280901467935
ACOT8	1.479	2.25	-0.419564032487666	0.194164295673802
ACOT9	16.418	13.449	0.199473540084662	0.452280573904948
ACOX1	13.493	14.832	-0.0946159763748492	0.323948206712253
ACOX2	1.705	2.522	-0.391487126807248	0.372834033102927
ACOX3	5.118	6.713	-0.271282207219017	0.279771159552974
ACOXL	0.054	0.138	-0.93826963859293	0.323948206712253
ACP1	22.287	17.219	0.25799012353373	0.115316556624888
ACP2	3.089	5.237	-0.527901401360906	0.115316556624888
ACP5	14.801	25.928	-0.560628719784195	0.0590718417122225
ACP6	5.218	5.792	-0.104363468368879	0.452280573904948
ACPP	1.233	2.17	-0.565276943370161	0.372834033102927
ACPT	0.081	0.076	0.0637158143861078	0.921010958077034
ACR	0.279	0.362	-0.260432430004405	0.413154887052611
ACRBP	1.226	2.324	-0.639533001475645	0.0343948180907877
ACRC	3.431	6.058	-0.568527948728733	0.194164295673802
ACRV1	0.419	0.268	0.446883939411281	0.914989682048062
ACSBG1	0.301	0.201	0.4038053566898	0.433232078256513
ACSBG2	0.213	0.15	0.350656871613169	0.80280901467935
ACSF2	2.333	3.475	-0.398439485977462	0.0925254136736788
ACSF3	6.509	10.288	-0.457792332905013	0.0343948180907877
ACSL1	44.308	30.103	0.386540413092273	0.162994557525808
ACSL3	8.727	7.51	0.150186202405131	0.61972351563639
ACSL4	12.13	10.903	0.106643742231714	0.817252968693403
ACSL5	8.519	8.409	0.0129964022099424	1
ACSL6	0.212	0.221	-0.0415764268457404	0.909049169246308
ACSM1	0.862	0.497	0.550665244567064	0.279771159552974
ACSM2A	60.536	41.934	0.367141275669174	0.508440920681649
ACSM2B	71.101	47.902	0.394944144209243	0.452280573904948
ACSM3	15.831	8.887	0.577380508335302	0.194164295673802
ACSM4	0.067	0.041	0.491120552686658	0.578119965051734
ACSM5	12.278	11.614	0.0555977760554465	1
ACSM6	0.062	0.038	0.489548225318706	0.914989682048062
ACSS1	5.402	7.308	-0.302200383145336	0.194164295673802
ACSS2	8.115	9.406	-0.147633582556302	0.61972351563639
ACSS3	15.506	9.96	0.442649974200261	0.162994557525808
ACTA1	0.221	70.696	-5.76798157168009	0.0782793034032209
ACTA2	424.306	764.316	-0.588526423171555	0.413154887052611
ACTA2-AS1	0.558	1.663	-1.09201951681162	0.0925254136736788
ACTB	2424.525	3712.778	-0.42614475456565	0.0925254136736788
ACTBL2	0.058	0.051	0.128617377822094	0.860617639468869
ACTC1	1.154	2.936	-0.933813942666361	0.279771159552974
ACTG1	677.145	1390.272	-0.719369260248702	0.0343948180907877
ACTG1P17	0.12	0.126	-0.0487901641694321	0.933151984433842
ACTG1P20	0.394	1.198	-1.11205786937746	0.0343948180907877
ACTG1P4	0.39	0.699	-0.583504003110118	0.279771159552974
ACTG2	7.494	20.661	-1.01414516485918	0.372834033102927
ACTL10	0.071	0.084	-0.168136921801998	0.671178506004478
ACTL6A	13.009	11.396	0.13237900898376	0.566721638778376
ACTL6B	0.07	0.042	0.510825623765991	0.702810242851536
ACTL7A	0.07	0.042	0.510825623765991	0.702810242851536
ACTL7B	0.076	0.072	0.0540672212702756	1
ACTL8	0.056	0.033	0.528844129268669	0.730979414047977
ACTL9	0.075	0.047	0.467340511826252	0.817252968693403
ACTN1	23.933	44.268	-0.615003808690061	0.0343948180907877
ACTN1-AS1	0.206	0.127	0.48368908233099	0.817252968693403
ACTN2	0.386	2.305	-1.78699858596592	0.452280573904948
ACTN3	0.115	0.286	-0.911059682456602	0.967114551022031
ACTN4	136.793	215.432	-0.454176480216709	0.0782793034032209
ACTR10	10.859	12.366	-0.129956541901614	0.566721638778376
ACTR1A	12.129	14.208	-0.158205906923071	0.566721638778376
ACTR1B	11.748	15.095	-0.250680549822428	0.372834033102927
ACTR2	36.815	42.621	-0.14644171873737	0.817252968693403
ACTR3	27.152	22.011	0.209908380091904	0.452280573904948
ACTR3B	3.776	3.495	0.0773318725974805	0.881354333999045
ACTR3BP2	0.082	0.052	0.455475528682826	0.817252968693403
ACTR3BP5	0.063	0.057	0.100083458556982	0.983943063109258
ACTR3C	13.651	16.866	-0.211486982131609	0.61972351563639
ACTR5	1.957	2.028	-0.0356373973149976	0.860617639468869
ACTR6	10.668	7.136	0.40209621104206	0.142724203601108
ACTR8	2.274	3.721	-0.492452054036141	0.0343948180907877
ACTRT1	0.092	0.056	0.496436886313891	0.863815536854052
ACTRT2	0.076	0.047	0.480585738576272	0.817252968693403
ACTRT3	0.182	0.334	-0.607134305899905	0.162994557525808
ACVR1	18.402	19.069	-0.0356046254923202	1
ACVR1B	3.46	4.632	-0.291720151201061	0.0343948180907877
ACVR1C	0.085	0.092	-0.0791373205587237	0.860617639468869
ACVR2A	3.457	3.302	0.0458728154415512	0.817252968693403
ACVR2B	0.854	1.2	-0.340145641987522	0.234779541217896
ACVR2B-AS1	0.064	0.049	0.267062785249045	0.921010958077034
ACVRL1	6.342	11.327	-0.579995080102421	0.142724203601108
ACY1	10.83	12.964	-0.179856224266402	0.671178506004478
ACY3	5.702	9.824	-0.544011380914306	0.234779541217896
ACYP1	9.818	7.881	0.219762636264348	0.413154887052611
ACYP2	1.301	1.208	0.074167100017745	0.881354333999045
ADA	5.673	12.181	-0.764159282373392	0.0782793034032209
ADAD1	0.161	0.094	0.538109582714459	0.817252968693403
ADAD2	0.105	0.089	0.165323980425384	0.909049169246308
ADAL	1.721	1.745	-0.013849038424988	0.967114551022031
ADAM10	42.909	52.284	-0.197608802782433	0.452280573904948
ADAM11	0.088	0.162	-0.610259520754178	0.194164295673802
ADAM12	1.22	3.478	-1.04760655718693	0.323948206712253
ADAM15	7.218	16.356	-0.818016896281799	0.0925254136736788
ADAM17	10.214	14.011	-0.316083407163642	0.372834033102927
ADAM18	0.442	0.149	1.08736357613224	0.180547419909379
ADAM19	1.796	3.613	-0.698976482285495	0.142724203601108
ADAM1A	1.467	3.224	-0.787403325483537	0.0343948180907877
ADAM2	0.119	0.071	0.516443616070214	0.817252968693403
ADAM20	2.268	2.732	-0.186135555843038	0.688695863838987
ADAM20P1	0.437	0.632	-0.368956199051267	0.452280573904948
ADAM21	0.042	0.05	-0.174353387144778	0.863815536854052
ADAM21P1	0.052	0.047	0.101096116871369	0.921010958077034
ADAM22	13.34	10.585	0.231329135900649	0.279771159552974
ADAM23	0.199	0.514	-0.948918440730673	0.142724203601108
ADAM28	6.828	10.334	-0.414407624932799	0.234779541217896
ADAM29	0.264	0.141	0.627189212768148	0.817252968693403
ADAM30	0.109	0.028	1.35914337205394	0.873232152713305
ADAM32	0.696	0.826	-0.171245113186558	0.764433691492493
ADAM33	0.211	0.578	-1.00771573519631	0.413154887052611
ADAM3A	0.16	0.094	0.531879032963823	0.817252968693403
ADAM5	0.061	0.038	0.473287704446926	0.914989682048062
ADAM6	0.059	0.038	0.439951284179334	0.65242471338443
ADAM7	0.039	0.018	0.773189888233482	0.573157903233972
ADAM8	0.987	1.378	-0.333718412140122	0.508440920681649
ADAM9	125.815	123.696	0.0169856314640118	0.967114551022031
ADAMDEC1	3.254	3.882	-0.176465475949972	0.764433691492493
ADAMTS1	27.254	13.692	0.68838857865969	0.194164295673802
ADAMTS10	4.281	6.729	-0.452239917043372	0.508440920681649
ADAMTS12	0.963	2.185	-0.819317695731565	0.115316556624888
ADAMTS13	0.947	1.577	-0.50998049377696	0.194164295673802
ADAMTS14	0.133	0.388	-1.07065621140152	0.372834033102927
ADAMTS15	0.174	0.33	-0.640037355245997	0.0962819038664581
ADAMTS16	0.698	1.162	-0.509678834649484	0.452280573904948
ADAMTS17	0.43	0.688	-0.470003629245736	0.194164295673802
ADAMTS18	0.514	1.015	-0.680420626020722	0.372834033102927
ADAMTS19	0.022	0.033	-0.405465108108164	0.965445768848168
ADAMTS19-AS1	0.151	0.094	0.47398505454492	0.730979414047977
ADAMTS2	2.451	6.115	-0.91424866459316	0.0480629081156716
ADAMTS20	0.131	0.149	-0.128748982744308	0.891427024972663
ADAMTS3	0.682	0.678	0.00588236990306639	0.921010958077034
ADAMTS4	2.473	1.83	0.30111602168595	0.508440920681649
ADAMTS5	1.039	1.597	-0.429868157115785	0.323948206712253
ADAMTS6	0.346	0.418	-0.189042657467032	0.80280901467935
ADAMTS7	0.959	2.437	-0.932631978741768	0.0480629081156716
ADAMTS7P1	0.048	0.026	0.613104472886409	0.510305011423544
ADAMTS8	0.078	0.093	-0.175890666463664	0.705560913723145
ADAMTS9	8.95	13.78	-0.431564733298749	0.234779541217896
ADAMTS9-AS1	1.233	1.341	-0.0839653801173341	0.671178506004478
ADAMTS9-AS2	0.159	0.197	-0.214299526517757	0.730979414047977
ADAMTSL1	0.822	1.867	-0.820347748485543	0.14109968618508
ADAMTSL2	2.913	6.769	-0.843169887549173	0.323948206712253
ADAMTSL3	5.118	4.424	0.145719473517563	0.967114551022031
ADAMTSL4	4.868	5.179	-0.0619288123164736	0.80280901467935
ADAMTSL4-AS1	0.157	0.129	0.196433400986636	0.933151984433842
ADAMTSL5	0.083	0.073	0.128381166648207	0.983943063109258
ADAP1	1.762	2.08	-0.165918366199239	0.372834033102927
ADAP2	10.736	17.59	-0.493727978520141	0.0925254136736788
ADAR	56.685	78.235	-0.322207492284459	0.372834033102927
ADARB1	3.739	7.311	-0.670561867316202	0.0590718417122225
ADARB2	0.015	0.026	-0.550046336919272	0.764433691492493
ADARB2-AS1	0.189	0.115	0.496814886696392	0.817252968693403
ADAT1	3.472	4.901	-0.344708469129307	0.115316556624888
ADAT2	0.843	0.724	0.152175565616139	0.671178506004478
ADAT3	0.434	0.611	-0.34205242507119	0.372834033102927
ADCK1	0.945	1.293	-0.313535451278115	0.323948206712253
ADCK2	6.483	6.19	0.046248279496354	0.921010958077034
ADCK3	13.362	19.041	-0.354179691489157	0.0925254136736788
ADCK4	3.943	6.219	-0.455667267226262	0.0343948180907877
ADCK5	1.122	0.942	0.174862811506278	1
ADCY1	0.646	1.763	-1.00397267861527	0.0480629081156716
ADCY10	0.634	0.564	0.116994702939167	0.863815536854052
ADCY10P1	0.036	0.046	-0.245122458032985	0.504739317656498
ADCY2	0.442	0.762	-0.544636673608948	0.508440920681649
ADCY3	4.42	10.881	-0.900878452879268	0.0343948180907877
ADCY4	4.126	9.864	-0.871583351212983	0.0480629081156716
ADCY5	4.713	8.974	-0.644006859612198	0.142724203601108
ADCY6	4.007	7.995	-0.69077351463191	0.0480629081156716
ADCY7	3.719	7.726	-0.731136449301157	0.0480629081156716
ADCY8	2.712	2.669	0.015982499655762	0.860617639468869
ADCY9	6.966	7.705	-0.10082829682827	0.413154887052611
ADCYAP1	0.137	0.08	0.537954291154243	0.80280901467935
ADCYAP1R1	0.108	0.059	0.6045937832185	0.206120411647469
ADD1	55.464	47.089	0.163694733541407	0.921010958077034
ADD2	0.59	0.593	-0.00507186209796034	0.863815536854052
ADD3	28.357	26.018	0.0860853070964995	0.508440920681649
ADD3-AS1	0.153	0.121	0.234647375795694	0.508440920681649
ADGB	0.071	0.05	0.350656871613169	0.983943063109258
ADGRA1	0.052	0.036	0.367724780125317	0.772400777690161
ADGRA1-AS1	0.284	0.178	0.467190687869121	0.881354333999045
ADGRA2	2.117	8.855	-1.43098227908207	0.0343948180907877
ADGRA3	9.454	11.897	-0.229848335123344	0.142724203601108
ADGRB1	0.279	0.415	-0.397066738409333	0.283947284378688
ADGRB2	0.158	0.338	-0.760450862456052	0.413154887052611
ADGRB3	1.005	0.655	0.428107584857924	0.234779541217896
ADGRD1	0.304	1.018	-1.20856749570425	0.0590718417122225
ADGRE1	0.667	1.166	-0.558544320994814	0.234779541217896
ADGRE2	3.811	5.263	-0.322809584479919	0.234779541217896
ADGRE3	0.336	0.505	-0.407447269312156	0.452280573904948
ADGRE4P	1.11	1.755	-0.458108841593586	0.323948206712253
ADGRE5	17.241	23.074	-0.291416174311384	0.142724203601108
ADGRF1	0.459	0.297	0.435318071257846	1
ADGRF2	0.07	0.174	-0.91056005716517	0.225906883313505
ADGRF3	0.16	0.148	0.0779615414697119	0.909049169246308
ADGRF4	0.191	0.779	-1.40573761782412	0.413154887052611
ADGRF5	21.575	44.304	-0.719539729459114	0.0480629081156716
ADGRG1	47.223	70.788	-0.404808432768144	0.194164295673802
ADGRG2	0.454	0.487	-0.0701669250412418	0.921010958077034
ADGRG3	0.181	0.177	0.0223472986919966	0.881354333999045
ADGRG4	0.037	0.029	0.243622082657751	0.574737953860845
ADGRG5	0.149	0.405	-0.99994076116108	0.0782793034032209
ADGRG6	9.243	9.683	-0.0465052623467534	0.723423105940279
ADGRG7	0.099	0.062	0.467985465089498	0.80280901467935
ADGRL1	0.517	2.161	-1.43028348199846	0.0343948180907877
ADGRL2	20.844	28.388	-0.308900383615768	0.452280573904948
ADGRL3	2.1	5.682	-0.995365938702619	0.115316556624888
ADGRL3-AS1	0.286	0.179	0.468606004979098	0.881354333999045
ADGRL4	13.583	24.489	-0.589405026296975	0.0590718417122225
ADGRV1	0.163	0.125	0.265436463504461	1
ADH1A	0.695	0.633	0.0934414234206159	0.723423105940279
ADH1B	8.544	26.642	-1.13725963571143	0.508440920681649
ADH1C	0.336	0.564	-0.517943091534855	0.61972351563639
ADH4	0.156	0.108	0.367724780125317	0.860617639468869
ADH5	24.11	20.397	0.167238860980647	0.723423105940279
ADH6	2.262	1.229	0.610048547110031	0.142724203601108
ADH7	0.096	0.056	0.538996500732687	0.764433691492493
ADHFE1	2.372	2.802	-0.166599966779336	0.80280901467935
ADI1	7.138	5.576	0.246960951609746	0.452280573904948
ADIG	0.336	0.239	0.340647608031693	1
ADIPOQ	0.124	0.143	-0.14256306465487	0.80280901467935
ADIPOQ-AS1	0.031	0.022	0.342944751126831	0.754196293104731
ADIPOR1	16.587	18.855	-0.128158874686415	0.413154887052611
ADIPOR2	2.364	3.453	-0.378888318864004	0.110397346641306
ADIRF	33.111	54.989	-0.507267611770947	0.194164295673802
ADK	20.093	21.018	-0.0450077177409888	0.764433691492493
ADM	45.388	13.641	1.20216778941776	0.0925254136736788
ADM2	0.342	0.688	-0.698978100870739	0.0480629081156716
ADM5	0.05	0.095	-0.641853886172395	0.320761159559479
ADNP	15.053	19.143	-0.240359806675953	0.194164295673802
ADNP-AS1	0.362	0.22	0.49801666547341	0.881354333999045
ADNP2	1.997	3.066	-0.428727726015944	0.0343948180907877
ADO	0.269	0.535	-0.687555367294167	0.0480629081156716
ADORA1	0.101	0.179	-0.572265288999495	0.967114551022031
ADORA2A	0.32	0.215	0.397682967666109	1
ADORA2A-AS1	0.513	0.957	-0.623527546282185	0.323948206712253
ADORA2B	0.216	0.471	-0.779579686332253	0.115316556624888
ADORA3	3.171	5.139	-0.482811512453882	0.194164295673802
ADPGK	4.975	7.464	-0.405666092934487	0.142724203601108
ADPGK-AS1	0.038	0.042	-0.100083458556983	0.863815536854052
ADPRH	0.968	1.196	-0.211505847234	0.560850025250921
ADPRHL1	0.337	0.462	-0.315481960729377	0.413154887052611
ADPRHL2	2.014	3.536	-0.562873350479027	0.0925254136736788
ADPRM	2.77	3.298	-0.17446890393816	0.566721638778376
ADRA1A	0.517	0.854	-0.501888319280141	0.452280573904948
ADRA1B	1.266	2.485	-0.674410335826607	0.142724203601108
ADRA1D	0.05	0.04	0.22314355131421	0.909049169246308
ADRA2A	0.145	0.847	-1.76496695223148	0.0343948180907877
ADRA2B	0.437	1.312	-1.09937477440844	0.0782793034032209
ADRA2C	0.37	1.465	-1.3761075158129	0.0343948180907877
ADRB1	0.051	0.079	-0.437622219742696	0.442942336966573
ADRB2	2.259	6.389	-1.03965552413434	0.0782793034032209
ADRB3	0.038	0.029	0.270290329739912	0.817252968693403
ADRBK1	15.911	21.098	-0.282167555333898	0.452280573904948
ADRBK2	2.252	2.537	-0.119163570339701	0.80280901467935
ADRM1	13.714	16.318	-0.173851584144436	0.452280573904948
ADSL	37.537	46.819	-0.220961990233406	0.115316556624888
ADSS	15.18	13.28	0.133719627919196	0.566721638778376
ADSSL1	27.366	17.848	0.427409909827387	0.0782793034032209
ADTRP	0.45	0.375	0.182321556793955	0.723423105940279
AEBP1	196.068	180.713	0.0815514003801945	0.80280901467935
AEBP2	6.824	6.439	0.0580725616333315	0.80280901467935
AEN	1.828	2.265	-0.214352285903039	0.723423105940279
AES	21.065	43.97	-0.735894687761739	0.0343948180907877
AFAP1	3.021	3.89	-0.25282125522582	0.194164295673802
AFAP1-AS1	0.016	0.168	-2.35137525716348	0.93934671245866
AFAP1L1	7.42	12.046	-0.48455359744224	0.142724203601108
AFAP1L2	5.154	6.446	-0.223686671163073	0.566721638778376
AFF1	22.839	28.46	-0.220029991669521	0.508440920681649
AFF2	0.445	0.437	0.01814108707065	0.881354333999045
AFF3	4.136	6.058	-0.381650575398917	0.279771159552974
AFF4	22.254	22.89	-0.0281783662289667	1
AFG3L1P	0.717	0.423	0.527703661553342	0.234779541217896
AFG3L2	68.517	48.292	0.349815974190154	0.142724203601108
AFM	0.308	0.505	-0.494458646301785	0.705560913723145
AFMID	5.574	4.899	0.129081826403319	0.80280901467935
AFP	0.171	0.06	1.04731899428056	0.197480385358642
AFTPH	12.391	13.964	-0.119512186608434	0.817252968693403
AGA	10.621	16.14	-0.4184674895024	0.194164295673802
AGAP1	13.569	23.972	-0.569098703432123	0.0343948180907877
AGAP1-IT1	0.225	0.234	-0.0392207131532812	0.860617639468869
AGAP11	32.448	51.31	-0.458246856985156	0.323948206712253
AGAP2	0.835	1.465	-0.562178796600312	0.0343948180907877
AGAP2-AS1	0.434	1.334	-1.12289269237516	0.0343948180907877
AGAP3	7.626	9.404	-0.209571669242451	0.561119021496959
AGAP4	49.101	81.118	-0.502025483514734	0.0925254136736788
AGAP5	44.288	72.648	-0.494912100392323	0.142724203601108
AGAP6	45.754	94.616	-0.726547375355224	0.0590718417122225
AGAP7P	11.351	17.508	-0.433352073555447	0.234779541217896
AGAP9	115.143	220.166	-0.648206973135267	0.323948206712253
AGBL1	0.052	0.078	-0.405465108108164	0.671178506004478
AGBL1-AS1	0.125	0.074	0.524248644098131	0.817252968693403
AGBL2	1.098	1.272	-0.147100121830591	0.860617639468869
AGBL3	1.498	1.1	0.308820705290703	0.372834033102927
AGBL4	0.714	0.565	0.234057231193143	0.967114551022031
AGBL4-IT1	0.25	0.166	0.409473129505703	0.967114551022031
AGBL5	4.333	5.898	-0.308353167635312	0.279771159552974
AGBL5-AS1	0.347	0.221	0.451162078429106	0.860617639468869
AGER	4.043	4.871	-0.186312264165772	0.61972351563639
AGFG1	3.183	5.823	-0.603991444555027	0.115316556624888
AGFG2	2.023	3.537	-0.558697352037735	0.142724203601108
AGGF1	20.695	18.761	0.098111878139222	0.194164295673802
AGK	4.349	4.32	0.00669053135948242	1
AGL	15.49	16.79	-0.0805888166606721	0.881354333999045
AGMAT	4.844	4.793	0.0105843055133517	0.860617639468869
AGMO	3.661	3.736	-0.0202791862284971	1
AGO1	2.311	4.759	-0.72235723084673	0.0343948180907877
AGO2	4.98	8.605	-0.546913538626941	0.0343948180907877
AGO3	6.597	10.318	-0.447274942581724	0.115316556624888
AGO4	1.768	3.556	-0.698787353436206	0.0590718417122225
AGPAT1	8.551	17.153	-0.69612485025387	0.0343948180907877
AGPAT2	4.072	5.231	-0.250468185140252	0.0962819038664581
AGPAT3	6.9	6.442	0.0686823606942066	0.881354333999045
AGPAT4	0.395	0.667	-0.523904281014502	0.0343948180907877
AGPAT4-IT1	0.308	0.38	-0.210071469746857	0.80280901467935
AGPAT5	2.702	2.37	0.131102284390967	0.61972351563639
AGPS	25.469	19.311	0.276787144605292	0.413154887052611
AGR2	0.131	0.372	-1.043696531072	0.80280901467935
AGR3	0.162	0.165	-0.0183491386681965	0.860617639468869
AGRN	34.634	42.231	-0.198318689983979	0.80280901467935
AGRP	0.182	0.092	0.682218110027755	0.328380999043299
AGT	15.784	11.934	0.279605299620424	0.80280901467935
AGTPBP1	9.583	10.999	-0.137813664213354	0.566721638778376
AGTR1	2.397	3.023	-0.232031760345074	1
AGTR2	0.045	0.067	-0.398030129620646	0.860617639468869
AGTRAP	5.135	6.817	-0.283339649000127	0.413154887052611
AGXT	0.149	0.132	0.121144383359088	0.921010958077034
AGXT2	32.197	27.699	0.150476969049519	0.723423105940279
AHCTF1	14.206	15.242	-0.0703903646683075	0.817252968693403
AHCTF1P1	0.402	0.244	0.499283863325819	0.279771159552974
AHCY	18.06	25.614	-0.349439529015041	0.115316556624888
AHCYL1	27.332	22.016	0.216288715167599	0.162994557525808
AHCYL2	6.777	4.68	0.370236416224421	0.194164295673802
AHDC1	1.587	3.585	-0.814913032507312	0.0343948180907877
AHI1	13.718	14.617	-0.0634763958300261	0.921010958077034
AHNAK	815.523	823.631	-0.00989298885671366	0.921010958077034
AHNAK2	80.512	124.882	-0.438963049815771	0.234779541217896
AHR	18.461	19.108	-0.0344466967392829	0.881354333999045
AHRR	0.256	0.239	0.0687138925480519	1
AHSA1	56.443	29.087	0.662939940397365	0.0480629081156716
AHSA2	10.493	8.97	0.156822692105069	0.452280573904948
AHSG	0.069	0.041	0.520534437892952	0.618694929104234
AHSP	0.768	0.362	0.752145521321901	1
AICDA	0.104	0.092	0.122602322092332	0.891427024972663
AIDA	27.197	20.165	0.29915824477613	0.194164295673802
AIF1	83.981	38.6	0.777338306311414	0.860617639468869
AIF1L	4.982	2.539	0.674061114117447	0.279771159552974
AIFM1	56.027	39.805	0.34184118485823	0.323948206712253
AIFM2	1.698	2.018	-0.172655834042262	0.372834033102927
AIFM3	0.574	0.57	0.0069930354909706	0.921010958077034
AIG1	13.082	13.548	-0.0350016954165043	0.967114551022031
AIM1	11.286	9.641	0.157538181864705	0.723423105940279
AIM1L	0.141	0.177	-0.227389842195661	0.65242471338443
AIM2	2.186	1.911	0.134446724496211	1
AIMP1	19.844	13.464	0.387882237550298	0.115316556624888
AIMP2	4.576	5.849	-0.245445452383392	0.0782793034032209
AIP	23.292	18.464	0.232287063649184	0.566721638778376
AIPL1	0.324	0.195	0.507743957228583	0.817252968693403
AIRE	0.064	0.052	0.207639364778245	0.817252968693403
AIRN	0.096	0.057	0.521296923633286	0.764433691492493
AJAP1	2.369	2.599	-0.0926588304827049	0.817252968693403
AJUBA	3.222	3.387	-0.049942289080852	0.817252968693403
AK1	3.943	7.015	-0.576108858658934	0.0962819038664581
AK2	135.141	127.744	0.056290416581316	0.817252968693403
AK3	6.731	7.064	-0.0482877422730829	0.860617639468869
AK4	2.94	3.77	-0.248665420109329	0.671178506004478
AK5	0.212	0.207	0.0238674814066433	0.65242471338443
AK6	9.864	7.147	0.322199077624201	0.508440920681649
AK7	1.882	1.04	0.593114328009906	0.0782793034032209
AK8	1.201	0.973	0.210525739893979	0.817252968693403
AK9	5.698	5.07	0.116774418472625	0.80280901467935
AKAP1	20.14	11.063	0.599101680237642	0.0590718417122225
AKAP10	5.994	8.411	-0.338781404085829	0.115316556624888
AKAP11	7.281	10.599	-0.375491441632544	0.0782793034032209
AKAP12	26.094	11.842	0.790052868733972	0.0925254136736788
AKAP13	23.288	22.994	0.0127048941117736	0.967114551022031
AKAP14	0.608	0.401	0.416213454659598	0.863815536854052
AKAP17A	11.93	9.229	0.256705535826385	0.61972351563639
AKAP2	5.287	4.514	0.158067298857969	0.723423105940279
AKAP3	0.228	0.166	0.317357840597898	0.372834033102927
AKAP4	0.112	0.05	0.806475865866948	0.578119965051734
AKAP5	0.212	0.237	-0.111473866463119	0.921010958077034
AKAP6	2.866	3.449	-0.185167004548724	0.671178506004478
AKAP7	3.374	2.913	0.146915506146479	0.452280573904948
AKAP8	19.503	8.915	0.782833048575338	0.0480629081156716
AKAP8L	34.011	27.572	0.209883236680166	0.194164295673802
AKAP9	59.069	51.133	0.144276170769663	0.764433691492493
AKIP1	3.642	5.435	-0.400326539267756	0.162994557525808
AKIRIN1	2.648	3.972	-0.405465108108164	0.279771159552974
AKIRIN2	3.821	4.259	-0.108522222476314	0.881354333999045
AKNA	3.775	10.096	-0.983738923097869	0.0343948180907877
AKNAD1	0.077	0.055	0.336472236621213	0.705560913723145
AKR1A1	32.766	32.872	-0.00322983918303708	1
AKR1B1	126.166	138.07	-0.0901623027484797	0.452280573904948
AKR1B10	60.359	10.082	1.78955841083888	0.995791788930818
AKR1B15	0.594	0.247	0.877490982734668	0.860617639468869
AKR1C1	25.835	30.136	-0.153990308650592	0.860617639468869
AKR1C2	2.286	1.841	0.216494663121678	0.764433691492493
AKR1C3	96.092	104.851	-0.0872342288439294	0.764433691492493
AKR1C4	0.324	0.214	0.414767500770478	0.508440920681649
AKR1C6P	0.078	0.047	0.506561224979533	0.817252968693403
AKR1C8P	0.642	0.375	0.53766227771955	0.20813433387852
AKR1D1	0.135	0.116	0.151684587332065	1
AKR1E2	1.615	2.672	-0.503492298999779	0.0925254136736788
AKR7A2	26.122	33.866	-0.259633690087819	0.566721638778376
AKR7A2P1	0.232	0.1	0.841567185678219	0.80280901467935
AKR7A3	18.333	24.094	-0.273260132263773	1
AKR7L	1.771	2.658	-0.406029601490357	0.508440920681649
AKT1	17.832	27.864	-0.446340936980132	0.0343948180907877
AKT1S1	2.727	3.242	-0.172988319450033	0.413154887052611
AKT2	12.477	20.862	-0.514042372824895	0.0343948180907877
AKT3	40.958	41.919	-0.0231920333522998	1
AKTIP	7.736	9.016	-0.153116018586482	0.452280573904948
ALAD	3.754	6.332	-0.522794203854449	0.142724203601108
ALAS1	5.54	7.712	-0.330783056549052	0.323948206712253
ALAS2	0.331	0.371	-0.114083687230372	0.508440920681649
ALB	0.763	0.987	-0.257412008149025	0.860617639468869
ALCAM	9.344	9.759	-0.0434555100734529	0.921010958077034
ALDH16A1	2.77	3.696	-0.288403833580191	0.566721638778376
ALDH18A1	20.18	30.122	-0.400563786864194	0.142724203601108
ALDH1A1	154.415	125.259	0.209260189460102	0.671178506004478
ALDH1A2	3.538	2.015	0.562942400338947	0.967114551022031
ALDH1A3	1.263	1.186	0.0629035427928202	0.967114551022031
ALDH1B1	1.781	2.491	-0.335509231972519	0.0782793034032209
ALDH1L1	22.51	11.767	0.648660651436849	0.194164295673802
ALDH1L1-AS1	0.327	0.21	0.442852640179785	0.688695863838987
ALDH1L1-AS2	0.045	0.037	0.195744577126095	0.817252968693403
ALDH1L2	0.678	0.908	-0.292097090660898	0.61972351563639
ALDH2	34.256	32.795	0.0435856671016282	0.921010958077034
ALDH3A1	0.505	0.472	0.0675794436898044	0.914989682048062
ALDH3A2	38.218	34.401	0.105220975094903	0.452280573904948
ALDH3B1	4.28	4.176	0.0245991590133678	1
ALDH3B2	0.081	0.638	-2.06388912867235	0.921010958077034
ALDH4A1	6.239	6.405	-0.0262590222200484	0.881354333999045
ALDH5A1	4.106	3.34	0.206478511608133	0.508440920681649
ALDH6A1	11.745	14.263	-0.194241153430409	0.817252968693403
ALDH7A1	52.142	28.083	0.618806354978185	0.0925254136736788
ALDH8A1	4.512	3.069	0.385388738558159	0.671178506004478
ALDH9A1	15.5	18.462	-0.174874541642759	0.508440920681649
ALDOA	635.591	558.09	0.130035035015342	0.723423105940279
ALDOB	26.798	34.863	-0.26309883704243	0.764433691492493
ALDOC	21.157	17.915	0.166332469244263	0.723423105940279
ALG1	8.294	10.2	-0.206855358466036	0.372834033102927
ALG10	6.34	6.4	-0.00941922191649164	0.921010958077034
ALG10B	2.154	2.084	0.0330374548430763	1
ALG11	22.444	31.321	-0.333265481204378	0.0480629081156716
ALG12	11.022	15.518	-0.342107365010714	0.0782793034032209
ALG13	15.577	13.283	0.159310445194103	0.323948206712253
ALG14	7.022	7.247	-0.0315395123809038	0.951711884806067
ALG1L	0.568	0.489	0.149758929246279	0.860617639468869
ALG1L2	0.148	0.13	0.129677823308533	0.730979414047977
ALG1L9P	1.681	1.601	0.048760420411901	0.967114551022031
ALG2	13.1	20.584	-0.451901844772337	0.0343948180907877
ALG3	4.264	8.891	-0.734831842275459	0.0343948180907877
ALG5	34.365	21.322	0.477299201045285	0.0925254136736788
ALG6	6.231	7.109	-0.131824753385261	0.730979414047977
ALG8	24.84	23.5	0.0554548359151648	0.80280901467935
ALG9	3.89	6.196	-0.465494764924267	0.0590718417122225
ALK	0.092	0.305	-1.19852319955837	0.452280573904948
ALKBH1	1.536	1.701	-0.102034678688244	0.559071259809513
ALKBH2	3.27	3.578	-0.0900140001773654	0.566721638778376
ALKBH3	5.215	5.096	0.0230831701828735	0.881354333999045
ALKBH3-AS1	0.054	0.031	0.554996842079128	0.730979414047977
ALKBH4	0.574	0.515	0.10846249565583	0.881354333999045
ALKBH5	14.412	13.445	0.0694539031650186	1
ALKBH6	2.025	2.214	-0.0892311337279428	0.967114551022031
ALKBH7	5.139	3.129	0.496145043323348	0.80280901467935
ALKBH8	2.236	1.899	0.163361123462704	0.372834033102927
ALLC	0.11	0.058	0.640037355245997	0.228118278119422
ALMS1	13.797	20.033	-0.372929736573619	0.194164295673802
ALMS1-IT1	0.078	0.072	0.0800427076735364	0.909049169246308
ALMS1P	1.915	1.78	0.0731042583286154	0.723423105940279
ALOX12	0.046	0.21	-1.51846613422837	0.508440920681649
ALOX12-AS1	1.456	1.486	-0.0203949965210732	0.921010958077034
ALOX12B	0.187	2.432	-2.56536062623147	0.271898481971673
ALOX12P2	0.093	0.067	0.32790687376229	0.509466381620782
ALOX15	0.053	0.083	-0.448548694244476	0.909049169246308
ALOX15B	0.422	0.356	0.170074583183981	0.817252968693403
ALOX15P1	0.209	0.141	0.393574361586643	0.589702042546215
ALOX5	14.451	13.446	0.0720819522693486	0.921010958077034
ALOX5AP	11.957	8.964	0.288100324998762	0.80280901467935
ALOXE3	0.064	0.837	-2.5709409871298	0.578119965051734
ALPI	0.212	0.195	0.0835867161082656	0.991277435001024
ALPK1	5.166	5.18	-0.0027063615977428	0.723423105940279
ALPK2	26.287	25.069	0.047442497339029	0.860617639468869
ALPK3	3.149	2.978	0.0558330078570704	1
ALPL	9.55	15.71	-0.497756297774891	0.142724203601108
ALPP	0.034	0.026	0.268263986594679	0.860617639468869
ALPPL2	0.043	0.028	0.428995605518359	0.817252968693403
ALS2	12.164	14.243	-0.157784788137331	0.162994557525808
ALS2CL	0.838	3.098	-1.30749392049473	0.0925254136736788
ALS2CR11	0.701	0.65	0.0755355241449072	0.860617639468869
ALS2CR12	1.547	1.687	-0.0866342319729021	0.817252968693403
ALX1	0.201	0.457	-0.821378482835129	0.764433691492493
ALX3	0.075	0.043	0.556287997842748	0.510305011423544
ALX4	0.023	0.017	0.302280871872934	0.754196293104731
ALYREF	5.199	6.707	-0.254685457716021	0.508440920681649
AMACR	16.939	11.225	0.411475221975927	0.234779541217896
AMBN	0.052	0.046	0.122602322092332	0.975814791413946
AMBP	0.61	0.52	0.159630145591884	0.860617639468869
AMBRA1	5.427	10.92	-0.699209475235491	0.0343948180907877
AMD1	9.99	13.953	-0.334109946249607	0.234779541217896
AMDHD1	2.155	1.69	0.243062194620729	0.61972351563639
AMDHD2	3.206	5.982	-0.623730906020395	0.0925254136736788
AMELX	0.444	0.266	0.512328253650526	0.863815536854052
AMELY	0.18	0.086	0.738609554636703	0.817252968693403
AMER1	2.24	1.901	0.164095802360656	0.764433691492493
AMER2	0.02	0.016	0.22314355131421	0.817252968693403
AMER3	0.065	0.042	0.436717651612269	0.817252968693403
AMFR	10.878	22.724	-0.736679233694111	0.0480629081156716
AMH	0.198	0.541	-1.00515224815195	0.142724203601108
AMHR2	0.198	0.122	0.484245985961279	0.702810242851536
AMICA1	12.697	12.488	0.0165975618745233	0.921010958077034
AMIGO1	1.907	2.323	-0.19732812716999	0.723423105940279
AMIGO2	1.227	2.817	-0.831100323165461	0.0782793034032209
AMIGO3	0.19	0.585	-1.12458777507137	0.0343948180907877
AMMECR1	0.427	0.548	-0.249491273719391	0.323948206712253
AMMECR1L	2.539	3.591	-0.346660412521404	0.0343948180907877
AMN	11.968	15.414	-0.25303976612368	0.723423105940279
AMN1	3.886	3.776	0.028715102671994	0.967114551022031
AMOT	4.195	4.997	-0.174944392442898	0.671178506004478
AMOTL1	4.298	5.658	-0.274920674659057	0.234779541217896
AMOTL2	10.508	11.667	-0.104627472018427	0.372834033102927
AMPD1	0.145	0.88	-1.80318816505168	0.115316556624888
AMPD2	4.656	7.541	-0.482198088791373	0.0343948180907877
AMPD3	3.284	6.224	-0.639350595285909	0.0343948180907877
AMPH	0.323	0.319	0.012461220437812	0.881354333999045
AMT	7.402	8.887	-0.182839300792374	0.279771159552974
AMTN	0.223	0.133	0.516822643238365	0.817252968693403
AMY1A	0.961	0.451	0.756507069467614	0.0925254136736788
AMY1B	0.464	0.225	0.723784150021835	0.0925254136736788
AMY1C	0.433	0.213	0.709445562293065	0.127559572591811
AMY2A	0.43	0.375	0.136859182717197	1
AMY2B	131.561	124.367	0.0562337505845324	0.80280901467935
AMZ1	0.158	0.357	-0.815140748752672	0.127559572591811
AMZ2	35.554	27.947	0.240742808186087	0.372834033102927
AMZ2P1	1.284	1.452	-0.122961711134835	0.372834033102927
ANAPC1	12.613	20.51	-0.486184543979233	0.0343948180907877
ANAPC10	6.053	7.81	-0.254850946942044	0.372834033102927
ANAPC11	5.362	5.208	0.0291411349074994	1
ANAPC13	7.854	4.569	0.541728593574684	0.115316556624888
ANAPC15	21.221	12.715	0.51220885855483	0.0343948180907877
ANAPC16	4.688	4.42	0.0588663561851047	0.817252968693403
ANAPC1P1	0.2	0.523	-0.961264097516886	0.394514998945064
ANAPC2	5.35	6.44	-0.185431979208347	0.80280901467935
ANAPC4	9.625	10.751	-0.110634893329243	0.452280573904948
ANAPC5	16.622	24.612	-0.392507009747409	0.0343948180907877
ANAPC7	9.753	13.887	-0.353378220727365	0.194164295673802
ANG	20.289	25.438	-0.22616525176838	0.372834033102927
ANGEL1	1.678	2.988	-0.577001659225556	0.0925254136736788
ANGEL2	3.193	4.974	-0.443263431648568	0.0782793034032209
ANGPT1	1.531	2.227	-0.374734271599684	0.372834033102927
ANGPT2	6.882	11.921	-0.549392243360576	0.372834033102927
ANGPT4	0.117	0.152	-0.26170658604852	0.817252968693403
ANGPTL1	0.692	0.796	-0.140013230226714	0.860617639468869
ANGPTL2	2.685	6.563	-0.893767087530758	0.0480629081156716
ANGPTL3	5.322	2.684	0.684540953446062	1
ANGPTL4	96.665	70.039	0.322199163024422	0.372834033102927
ANGPTL5	0.201	0.072	1.02663878904302	0.626752117080821
ANGPTL6	0.092	0.091	0.0109290705321902	0.983943063109258
ANGPTL7	0.083	0.102	-0.206132205487673	0.817252968693403
ANHX	0.06	0.039	0.430782916092454	0.860617639468869
ANK1	6.221	4.208	0.390943190097474	1
ANK2	19.263	21.379	-0.10422297433825	0.817252968693403
ANK3	15.08	15.152	-0.00476317386391244	1
ANKAR	2.811	3.632	-0.256243168814652	0.671178506004478
ANKDD1A	0.373	0.562	-0.409923430249876	0.0925254136736788
ANKDD1B	0.868	0.443	0.672621944615215	0.162994557525808
ANKEF1	1.863	1.398	0.287145447807833	0.162994557525808
ANKFN1	0.048	0.167	-1.24679280150886	0.45138990006995
ANKFY1	3.442	5.658	-0.497017775090028	0.0590718417122225
ANKH	5.123	8.479	-0.503852313364801	0.0925254136736788
ANKHD1	38.076	27.578	0.322565808969509	0.0925254136736788
ANKHD1-EIF4EBP3	16.611	15.159	0.0914707115310587	0.764433691492493
ANKIB1	17.672	17.989	-0.017778993862733	0.967114551022031
ANKK1	0.234	0.212	0.0987348406856891	0.80280901467935
ANKLE1	0.243	0.169	0.363162728417475	0.863815536854052
ANKLE2	10.367	12.891	-0.217901709119993	0.142724203601108
ANKMY1	3.627	5.223	-0.364666089153396	0.0925254136736788
ANKMY2	7.45	5.621	0.28170444837153	0.142724203601108
ANKRA2	5.928	6.424	-0.0803540886506749	0.723423105940279
ANKRD1	0.401	1.239	-1.12809845432257	0.0925254136736788
ANKRD10	21.344	29.716	-0.330914951556347	0.0343948180907877
ANKRD11	55.443	48.44	0.135029547286837	0.413154887052611
ANKRD12	14.094	11.741	0.182662185256756	0.764433691492493
ANKRD13A	20.24	15.215	0.28537906107033	0.323948206712253
ANKRD13B	0.729	1	-0.316081546973479	0.413154887052611
ANKRD13C	5.371	5.141	0.0437664978499548	0.80280901467935
ANKRD13D	3.456	4.944	-0.35806286921358	0.142724203601108
ANKRD16	2.433	2.259	0.0742028263155195	0.967114551022031
ANKRD17	42.437	56.699	-0.289735950676769	0.0590718417122225
ANKRD18A	6.35	4.441	0.357575236594635	0.80280901467935
ANKRD18B	0.171	0.143	0.178818926242752	0.705560913723145
ANKRD18DP	0.052	0.029	0.583947888594953	0.414870008134554
ANKRD19P	0.056	0.046	0.196710294246054	0.80280901467935
ANKRD2	0.386	0.33	0.156744715004305	0.914989682048062
ANKRD20A1	14.245	11.738	0.193574525813729	0.80280901467935
ANKRD20A11P	0.546	0.575	-0.0517510650524452	0.967114551022031
ANKRD20A19P	0.02	0.024	-0.182321556793955	0.860617639468869
ANKRD20A2	7.289	8.241	-0.12275533338117	0.921010958077034
ANKRD20A3	0.558	0.39	0.358212223257619	0.967114551022031
ANKRD20A4	7.667	10.831	-0.345486988276843	0.723423105940279
ANKRD20A5P	2.532	2.315	0.0895998167437324	0.921010958077034
ANKRD20A8P	1.073	1.095	-0.0202958996199028	0.967114551022031
ANKRD20A9P	0.032	0.015	0.757685701697516	0.965445768848168
ANKRD22	1.092	0.665	0.495979115648996	0.323948206712253
ANKRD23	2.362	1.337	0.569080419655364	0.764433691492493
ANKRD24	0.841	0.875	-0.0396322263846664	0.764433691492493
ANKRD26	20.552	17.284	0.173177041737896	0.671178506004478
ANKRD26P1	0.061	0.015	1.4028236630711	0.80280901467935
ANKRD26P3	0.031	0.019	0.489548225318706	0.413154887052611
ANKRD27	5.416	7.749	-0.358206267171839	0.0480629081156716
ANKRD28	4.537	7.499	-0.502503677637426	0.0590718417122225
ANKRD29	1.009	1.043	-0.0331414346471633	0.80280901467935
ANKRD30A	0.262	0.16	0.49317068852727	0.817252968693403
ANKRD30B	0.061	0.06	0.0165293019512105	1
ANKRD30BL	0.137	0.085	0.477329669337809	0.80280901467935
ANKRD30BP2	0.031	0.026	0.175890666463664	0.921010958077034
ANKRD30BP3	0.141	0.049	1.05693959226754	0.817252968693403
ANKRD31	0.659	0.486	0.304514910602013	0.372834033102927
ANKRD33	0.267	0.174	0.42819335918572	0.817252968693403
ANKRD33B	1.272	0.844	0.41019324930411	0.723423105940279
ANKRD34A	0.067	0.127	-0.639494467067625	0.194164295673802
ANKRD34B	0.088	0.098	-0.107630664192366	0.891427024972663
ANKRD34C	0.022	0.026	-0.167054084663166	0.975814791413946
ANKRD34C-AS1	0.172	0.106	0.484055382701386	0.863815536854052
ANKRD35	0.38	0.917	-0.880936219536033	0.817252968693403
ANKRD36	103.577	85.346	0.193601715160315	0.80280901467935
ANKRD36B	42.996	39.621	0.08174780738104	0.881354333999045
ANKRD36BP1	0.167	0.047	1.2678462107067	0.730979414047977
ANKRD36BP2	6.613	5.243	0.23214355510213	0.921010958077034
ANKRD36C	50.57	48.82	0.0352184501270776	0.881354333999045
ANKRD37	10.397	7.65	0.306811655157389	0.723423105940279
ANKRD39	2.636	3.907	-0.393507199432673	0.142724203601108
ANKRD40	5.56	7.821	-0.341214315356983	0.0480629081156716
ANKRD42	9.039	5.907	0.425410460491176	0.0925254136736788
ANKRD44	14.677	19.533	-0.285823700293773	0.162994557525808
ANKRD44-IT1	0.16	0.143	0.11232918497392	0.933151984433842
ANKRD45	0.303	0.285	0.0612436252407184	0.967114551022031
ANKRD46	4.201	2.688	0.446525169526342	0.0480629081156716
ANKRD49	3.655	2.491	0.383411856921698	0.115316556624888
ANKRD50	4.751	8.018	-0.523333892015531	0.194164295673802
ANKRD52	2.345	4.296	-0.605398955308321	0.0590718417122225
ANKRD53	0.469	0.618	-0.275885689011411	0.372834033102927
ANKRD54	1.041	1.719	-0.50156093676788	0.194164295673802
ANKRD55	0.078	0.075	0.0392207131532813	0.863815536854052
ANKRD6	3.248	3.481	-0.0692801865298704	0.967114551022031
ANKRD60	0.031	0.032	-0.0317486983145802	0.921010958077034
ANKRD61	0.093	0.096	-0.0317486983145803	0.933151984433842
ANKRD62	0.093	0.082	0.125880245889003	0.967114551022031
ANKRD62P1-PARP4P3	0.069	0.045	0.42744401482694	0.702810242851536
ANKRD63	0.096	0.06	0.470003629245736	0.860617639468869
ANKRD65	0.281	0.253	0.104965180606225	0.914989682048062
ANKRD66	0.107	0.064	0.513945751102234	0.817252968693403
ANKRD7	0.266	0.221	0.185333607263946	0.723423105940279
ANKRD9	0.091	0.296	-1.17949994780721	0.0782793034032209
ANKS1A	4.055	6.894	-0.530700780527298	0.0343948180907877
ANKS1B	4.171	4.237	-0.0156996564296139	0.764433691492493
ANKS3	3.513	3.607	-0.0264060286377121	0.881354333999045
ANKS4B	2.627	1.622	0.482182555010182	0.323948206712253
ANKS6	1.397	1.526	-0.0883228525874405	0.723423105940279
ANKUB1	0.083	0.038	0.781254448070212	0.891427024972663
ANKZF1	12.632	11.674	0.0788691301717416	0.80280901467935
ANLN	1.258	1.605	-0.24360059830373	0.566721638778376
ANO1	9.581	16.638	-0.55190726519296	0.279771159552974
ANO1-AS2	0.144	0.086	0.515466003322493	0.909049169246308
ANO10	10.424	15.047	-0.367067795954197	0.162994557525808
ANO2	2.808	5.165	-0.609432616408037	0.0343948180907877
ANO3	1.371	2.058	-0.40619423683168	0.508440920681649
ANO4	2.493	2.004	0.218341621318802	0.452280573904948
ANO5	0.788	0.904	-0.137331270534297	0.80280901467935
ANO6	66.201	80.179	-0.191566066629393	0.452280573904948
ANO7	0.225	0.153	0.385662480811985	0.615918059116645
ANO8	1.709	3.168	-0.617192069818726	0.0782793034032209
ANO9	1.962	4.149	-0.74890298020756	0.162994557525808
ANOS1	2.245	2.816	-0.226611917101578	0.860617639468869
ANP32A	229.07	51.767	1.48727475308465	0.0343948180907877
ANP32A-IT1	0.097	0.1	-0.0304592074847086	0.817252968693403
ANP32AP1	0.576	0.129	1.49629525633422	0.147032434934901
ANP32B	1424.334	71.786	2.98777014406154	0.0343948180907877
ANP32C	0.486	0.162	1.09861228866811	0.162994557525808
ANP32D	0.453	0.722	-0.466133013409792	0.413154887052611
ANP32E	133.457	11.472	2.45387004472026	0.0343948180907877
ANPEP	49.873	66.915	-0.293943383092973	0.413154887052611
ANTXR1	39.498	83.508	-0.748692397936919	0.162994557525808
ANTXR2	8.573	9.908	-0.144724781930494	0.764433691492493
ANTXRL	0.048	0.027	0.575364144903562	0.372795858746211
ANTXRLP1	0.44	0.275	0.470003629245735	0.671178506004478
ANXA1	104.519	82.208	0.240116252132289	0.508440920681649
ANXA10	0.077	0.046	0.515164025364589	0.65242471338443
ANXA11	31.746	32.477	-0.0227654133455419	0.967114551022031
ANXA13	6.744	3.36	0.696712246724441	0.372834033102927
ANXA2	144.57	172.418	-0.176157941811737	0.80280901467935
ANXA2P1	0.095	0.057	0.510825623765991	0.394514998945064
ANXA2P2	1.74	1.69	0.0291565842914555	0.967114551022031
ANXA2P3	0.156	0.049	1.15803570913891	0.817252968693403
ANXA2R	0.765	1.089	-0.353139289106425	0.279771159552974
ANXA3	3.769	2.612	0.366693502870814	0.508440920681649
ANXA4	189.739	97.853	0.662183091036558	0.0590718417122225
ANXA5	204.687	151.702	0.299563912895294	0.194164295673802
ANXA6	49.809	51.891	-0.040949674136137	1
ANXA7	34.569	33.649	0.0269739887328503	1
ANXA8	0.197	6.502	-3.49666137212586	0.452280573904948
ANXA8L1	0.252	3.733	-2.69553839140316	0.61972351563639
ANXA9	0.366	0.713	-0.66684808701293	0.0782793034032209
AOAH	11.51	24.775	-0.76661885748226	0.0343948180907877
AOAH-IT1	0.225	0.174	0.257045102989891	0.80280901467935
AOC1	18.702	22.671	-0.192456104693438	0.413154887052611
AOC2	0.434	1.042	-0.875852688212908	0.0343948180907877
AOC3	2.16	9.504	-1.48160454092422	0.0343948180907877
AOC4P	0.136	0.367	-0.992706962318518	0.162994557525808
AOX1	30.367	18.679	0.485956594308799	0.413154887052611
AOX2P	0.03	0.017	0.567984037605939	0.323948206712253
AP1AR	3.119	2.495	0.223223708422184	0.61972351563639
AP1B1	19.807	23.309	-0.162804141509406	0.372834033102927
AP1B1P1	0.139	0.084	0.503657134287378	0.881354333999045
AP1G1	12.323	15.453	-0.226335724295572	0.566721638778376
AP1G2	6.518	10.003	-0.428317467587674	0.0590718417122225
AP1M1	6.046	10.265	-0.529343154113631	0.0480629081156716
AP1M2	1.4	1.446	-0.03232888711536	0.967114551022031
AP1S1	10.357	8.789	0.164161680024234	0.61972351563639
AP1S2	17.538	17.796	-0.0146037575866315	0.921010958077034
AP1S3	2.497	1.8	0.327303346395517	0.413154887052611
AP2A1	9.772	19.956	-0.714008696603297	0.0343948180907877
AP2A2	13.095	17.708	-0.301786036910219	0.0782793034032209
AP2B1	21.98	25.79	-0.159853870917778	0.194164295673802
AP2M1	51.573	56.973	-0.0995791916727515	0.764433691492493
AP2S1	13.299	18.262	-0.317133553763122	0.323948206712253
AP3B1	47.345	39.457	0.182249746086947	0.234779541217896
AP3B2	0.335	0.366	-0.0885028015762997	0.860617639468869
AP3D1	18.412	23.323	-0.236437372193212	0.0343948180907877
AP3M1	5.754	6.267	-0.0854025061131825	0.863815536854052
AP3M2	2.371	3.074	-0.259667838033136	0.279771159552974
AP3S1	27.36	19.618	0.332634580612226	0.452280573904948
AP3S2	1.798	1.485	0.191260163794766	0.413154887052611
AP4B1	4.203	6.593	-0.450209924108183	0.0480629081156716
AP4B1-AS1	0.116	0.074	0.449525097902195	0.881354333999045
AP4E1	2.555	4.462	-0.557544872354673	0.0343948180907877
AP4M1	13.946	12.338	0.122508798011372	0.817252968693403
AP4S1	1.651	1.916	-0.148858514610678	0.80280901467935
AP5B1	0.777	1.211	-0.443761393185445	0.279771159552974
AP5M1	5.81	6.661	-0.136689052567222	0.817252968693403
AP5S1	0.63	0.937	-0.396963462852844	0.323948206712253
AP5Z1	0.915	2.006	-0.78497390324636	0.0343948180907877
APAF1	5.933	8.847	-0.399548431224743	0.0590718417122225
APBA1	0.288	0.471	-0.491897613880472	0.234779541217896
APBA2	0.733	1.732	-0.859886387235729	0.194164295673802
APBA3	1.845	3.993	-0.772063550588594	0.0343948180907877
APBB1	12.16	10.828	0.116016504785966	0.921010958077034
APBB1IP	35.539	34.537	0.0285994718935632	0.967114551022031
APBB2	11.903	13.835	-0.150411144053147	0.566721638778376
APBB3	6.047	7.129	-0.164608690844416	0.615918059116645
APC	19.053	25.931	-0.3082145946863	0.413154887052611
APC2	0.023	0.018	0.245122458032985	0.80280901467935
APCDD1	0.986	7.706	-2.05609817058347	0.0343948180907877
APCDD1L	0.208	0.169	0.207639364778245	0.921010958077034
APCDD1L-AS1	0.063	0.038	0.505548566665147	0.817252968693403
APCS	0.122	0.477	-1.36349544615508	0.863815536854052
APEH	11.674	13.641	-0.155715816729384	0.413154887052611
APELA	0.039	0.026	0.405465108108164	0.702810242851536
APEX1	64.517	56.008	0.141434217290915	0.372834033102927
APEX2	2.132	2.934	-0.319306173417192	0.0343948180907877
APH1A	13.799	20.951	-0.417590252156458	0.162994557525808
APH1B	0.686	1.027	-0.403519582202673	0.234779541217896
API5	12.865	12.761	0.00811680098186835	1
APIP	8.068	7.734	0.04227942690686	0.817252968693403
APITD1	4.619	2.802	0.499844783533653	0.452280573904948
APITD1-CORT	0.776	0.517	0.40610964567479	0.230094214216712
APLF	4.874	3.194	0.422640905410194	0.20813433387852
APLN	2.418	7.684	-1.15619949271371	0.0590718417122225
APLNR	1.284	5.11	-1.38121919894784	0.0925254136736788
APLP1	0.251	0.603	-0.876464257595402	0.452280573904948
APLP2	139.495	97.056	0.362740626818993	0.194164295673802
APMAP	20.245	16.067	0.231140370422927	0.234779541217896
APOA1	0.137	0.119	0.140857432716596	0.80280901467935
APOA1-AS	0.224	0.153	0.381208130462604	0.863815536854052
APOA1BP	9.853	18.304	-0.61934363785705	0.0343948180907877
APOA2	0.28	0.217	0.25489224962879	0.921010958077034
APOA4	0.072	0.045	0.470003629245736	0.817252968693403
APOA5	0.121	0.069	0.561684040999482	0.80280901467935
APOB	5.207	2.007	0.953362804366561	0.413154887052611
APOBEC1	0.392	0.233	0.520223386224762	0.817252968693403
APOBEC2	0.065	0.088	-0.302949544582569	0.817252968693403
APOBEC3A	0.654	1.085	-0.506227914517361	0.881354333999045
APOBEC3A_B	0.189	0.209	-0.100587236905169	0.921010958077034
APOBEC3B	6.395	3.23	0.683034297796241	0.0480629081156716
APOBEC3B-AS1	0.69	0.457	0.4120082066971	0.863815536854052
APOBEC3C	10.919	15.839	-0.371970862048354	0.452280573904948
APOBEC3D	5.17	5.927	-0.136645494285363	0.671178506004478
APOBEC3F	4.734	5.12	-0.0783839279596243	0.61972351563639
APOBEC3G	7.914	9.792	-0.212932382806738	0.452280573904948
APOBEC3H	1.586	1.287	0.208901194598667	0.860617639468869
APOBEC4	0.073	0.034	0.76409891653223	0.80280901467935
APOBR	1.408	1.028	0.314555090702877	0.723423105940279
APOC1	78.974	107.53	-0.308651194029337	0.967114551022031
APOC1P1	0.564	0.62	-0.0946652265410782	0.921010958077034
APOC2	7.34	14.25	-0.663418064088235	0.279771159552974
APOC3	0.241	0.255	-0.0564666116677712	0.967114551022031
APOC4	0.207	0.138	0.405465108108164	0.705560913723145
APOC4-APOC2	0.089	0.054	0.499652323167865	0.764433691492493
APOD	4.873	4.233	0.140798802322583	0.817252968693403
APOE	173.353	278.081	-0.472582460148467	0.881354333999045
APOF	0.061	0.044	0.32668423025505	0.914989682048062
APOH	0.13	0.079	0.498086597988561	0.671178506004478
APOL1	31.086	11.117	1.02828208880923	0.234779541217896
APOL2	25.306	14.943	0.526798559007816	0.372834033102927
APOL3	14.393	12.059	0.176930708159078	0.723423105940279
APOL4	1.628	1.8	-0.10043439732177	0.705560913723145
APOL5	0.103	0.143	-0.328115642030272	0.921010958077034
APOL6	5.489	2.331	0.856448729514132	0.115316556624888
APOLD1	1.218	0.603	0.703048251542657	0.162994557525808
APOM	8.914	7.788	0.135038987014411	0.764433691492493
APOO	4.037	5.423	-0.29514732598812	0.452280573904948
APOOL	2.354	2.575	-0.0897335252776145	0.817252968693403
APOOP5	0.11	0.065	0.526093095896779	0.702810242851536
APOPT1	9.815	8.07	0.195758345446567	0.671178506004478
APP	548.748	408.957	0.294029303694357	0.279771159552974
APPBP2	3.99	5.699	-0.35649948995109	0.413154887052611
APPL1	7.656	8.018	-0.0461993600696622	0.967114551022031
APPL2	12.012	15.868	-0.278398352531	0.162994557525808
APRT	44.741	41.148	0.0837149839068451	0.921010958077034
APTR	0.241	0.162	0.397200598258271	0.909049169246308
APTX	16.047	17.439	-0.0831871611701004	0.566721638778376
AQP1	19.473	39.416	-0.705142934522221	0.234779541217896
AQP10	0.059	0.034	0.551176919289558	0.817252968693403
AQP11	0.171	0.282	-0.500243514435454	0.413154887052611
AQP12A	0.102	0.061	0.51409894911096	0.860617639468869
AQP12B	0.098	0.058	0.524524468124153	0.764433691492493
AQP2	0.045	0.065	-0.367724780125317	0.909049169246308
AQP3	16.521	15.085	0.0909314263374297	0.860617639468869
AQP4	0.515	0.413	0.220719307702704	0.452280573904948
AQP4-AS1	0.042	0.025	0.518793793415168	0.80280901467935
AQP5	0.058	0.042	0.322773392263051	0.860617639468869
AQP6	0.048	0.057	-0.171850256926659	0.961468682051133
AQP7	3.661	4.106	-0.114712984458643	0.817252968693403
AQP7P1	0.292	0.202	0.368486104867077	0.730979414047977
AQP7P3	0.733	0.464	0.457261149660396	0.967114551022031
AQP8	0.091	0.136	-0.401795379219202	0.891427024972663
AQP9	1.104	2.912	-0.969900182479536	0.921010958077034
AQR	13.959	15.001	-0.0719924040161321	0.80280901467935
AR	2.028	2.333	-0.140104907310356	0.764433691492493
ARAF	9.534	13.276	-0.331093537075094	0.0480629081156716
ARAP1	13.657	19.881	-0.375512291077912	0.115316556624888
ARAP2	7.872	8.636	-0.0926273529026085	0.764433691492493
ARAP3	4.116	8.723	-0.751081397479278	0.0782793034032209
ARC	0.049	0.058	-0.168622712435793	0.921010958077034
ARCN1	29.835	21.027	0.349874874787748	0.142724203601108
AREG	15.398	1.791	2.15146350777728	0.0480629081156716
AREL1	3.079	4.888	-0.462178352926931	0.0480629081156716
ARF1	18.144	20.071	-0.100936059632015	0.860617639468869
ARF3	10.362	9.771	0.0587264534303906	0.80280901467935
ARF4	10.647	19.368	-0.598344057303288	0.162994557525808
ARF5	15.064	17.361	-0.14191851990496	0.671178506004478
ARF6	3.004	4.312	-0.361457099704808	0.0590718417122225
ARFGAP1	7.448	8.003	-0.0718709314101432	0.80280901467935
ARFGAP2	6.944	9.093	-0.269626909385727	0.0925254136736788
ARFGAP3	13.746	15.503	-0.120285680884812	0.860617639468869
ARFGEF1	17.971	20.156	-0.114742663268467	0.764433691492493
ARFGEF2	22.229	31.052	-0.334265475834661	0.0343948180907877
ARFGEF3	0.983	1.757	-0.580753968039931	0.162994557525808
ARFIP1	4.394	4.897	-0.108382798757762	0.881354333999045
ARFIP2	4.462	2.461	0.595029324601422	0.0343948180907877
ARFRP1	10.475	8.382	0.222904916305322	0.234779541217896
ARG1	0.166	1.002	-1.79776549328827	0.967114551022031
ARG2	5.365	4.804	0.110447471864925	0.881354333999045
ARGFX	0.02	0.016	0.22314355131421	0.817252968693403
ARGFXP2	0.114	0.055	0.728865263162025	0.817252968693403
ARGLU1	94.876	47.629	0.689128956423443	0.279771159552974
ARHGAP1	7.716	23.845	-1.12827845670671	0.0343948180907877
ARHGAP10	20.071	19.14	0.0474956011525479	0.860617639468869
ARHGAP11A	1.388	1.849	-0.286781090320375	0.566721638778376
ARHGAP11B	16.612	15.819	0.0489135765520646	0.921010958077034
ARHGAP12	9.754	10.171	-0.0418630763555982	0.881354333999045
ARHGAP15	9.933	12.934	-0.263996955791182	0.566721638778376
ARHGAP17	13.872	17.362	-0.22441148993143	0.0782793034032209
ARHGAP18	20.829	26.106	-0.225818926527352	0.372834033102927
ARHGAP19	0.159	0.226	-0.351630797052054	0.306482109506201
ARHGAP19-SLIT1	8.145	8.18	-0.0042879085606473	1
ARHGAP20	0.336	0.428	-0.242012035618592	0.566721638778376
ARHGAP21	14.899	19.986	-0.293737931834396	0.115316556624888
ARHGAP22	3.329	2.821	0.165580526573029	1
ARHGAP23	1.86	6.477	-1.24768095247567	0.0343948180907877
ARHGAP24	32.306	23.619	0.313201498621126	0.162994557525808
ARHGAP25	9.38	9.864	-0.0503120028439098	0.817252968693403
ARHGAP26	7.833	8.526	-0.0847747399579171	0.881354333999045
ARHGAP26-AS1	0.114	0.077	0.392393026540812	0.881354333999045
ARHGAP26-IT1	0.369	0.255	0.369533098882101	0.881354333999045
ARHGAP27	3.968	5.777	-0.375622327376502	0.508440920681649
ARHGAP28	2.073	2.295	-0.101736010058866	0.723423105940279
ARHGAP29	21.917	30.173	-0.319684893354255	0.115316556624888
ARHGAP30	10.837	9.704	0.110428033299109	0.967114551022031
ARHGAP31	15.229	24.999	-0.495634319198626	0.0343948180907877
ARHGAP31-AS1	0.197	0.133	0.392854600516235	0.817252968693403
ARHGAP32	5.273	7.397	-0.338475052057398	0.234779541217896
ARHGAP33	1.501	2.509	-0.51375271473296	0.323948206712253
ARHGAP35	16.083	18.311	-0.129739158646066	0.372834033102927
ARHGAP36	0.069	0.051	0.302280871872934	0.817252968693403
ARHGAP39	0.514	0.614	-0.177771662691977	0.372834033102927
ARHGAP4	5.811	8.227	-0.347668755093825	0.194164295673802
ARHGAP40	0.121	0.348	-1.05641193417773	0.452280573904948
ARHGAP42	13.401	11.724	0.133691308189445	0.61972351563639
ARHGAP44	1.449	2.153	-0.395988555043681	0.142724203601108
ARHGAP5	12.947	13	-0.00408525638502643	0.921010958077034
ARHGAP5-AS1	0.096	0.079	0.194900339000815	0.730979414047977
ARHGAP6	4.383	5.109	-0.153270268911989	0.566721638778376
ARHGAP8	1.597	1.972	-0.210921386947568	0.279771159552974
ARHGAP9	4.693	6.793	-0.369820633396884	0.142724203601108
ARHGDIA	36.33	42.544	-0.157894988267553	0.323948206712253
ARHGDIB	63.722	93.892	-0.387615313697842	0.142724203601108
ARHGDIG	0.175	0.103	0.530056985693878	0.764433691492493
ARHGEF1	15.448	18.58	-0.184606188259479	0.452280573904948
ARHGEF10	14.566	19.312	-0.282036618559452	0.279771159552974
ARHGEF10L	8.74	11.151	-0.243618990315781	0.723423105940279
ARHGEF11	6.082	11.279	-0.617609000402607	0.0343948180907877
ARHGEF12	39.034	49.972	-0.247029787360573	0.162994557525808
ARHGEF15	1.191	3.854	-1.17431827961901	0.0343948180907877
ARHGEF16	2.85	3.741	-0.27203396108545	0.519394784785458
ARHGEF17	8.35	19.651	-0.855866688742866	0.0480629081156716
ARHGEF18	2.372	3.469	-0.380132886852134	0.0480629081156716
ARHGEF19	0.474	0.659	-0.329516212807431	0.504739317656498
ARHGEF2	9.529	17.55	-0.610714169545824	0.0480629081156716
ARHGEF25	10.097	11.826	-0.158062147376454	0.817252968693403
ARHGEF26	0.933	1.542	-0.502430353275931	0.234779541217896
ARHGEF26-AS1	0.039	0.038	0.0259754864032607	0.921010958077034
ARHGEF28	19.906	20.935	-0.0504012056472348	0.881354333999045
ARHGEF3	5.43	6.516	-0.182321556793955	0.566721638778376
ARHGEF3-AS1	0.269	0.166	0.482723591245296	0.817252968693403
ARHGEF33	0.378	0.461	-0.198503847377061	0.372834033102927
ARHGEF34P	4.938	10.404	-0.745229956663417	0.0343948180907877
ARHGEF35	48.949	29.423	0.5090022583361	0.115316556624888
ARHGEF37	2.004	3.014	-0.408122916981685	0.142724203601108
ARHGEF38	0.889	0.636	0.334898672173782	0.764433691492493
ARHGEF38-IT1	0.297	0.188	0.45729017597275	0.817252968693403
ARHGEF39	0.135	0.15	-0.105360515657826	0.716816369821052
ARHGEF4	0.072	0.26	-1.28401551199947	0.80280901467935
ARHGEF40	3.78	6.29	-0.509237061080853	0.0343948180907877
ARHGEF5	14.984	20.027	-0.290098397981499	0.194164295673802
ARHGEF6	21.569	26.019	-0.187569941730191	0.413154887052611
ARHGEF7	13.589	16.274	-0.180308100336105	0.413154887052611
ARHGEF7-AS1	0.333	0.214	0.442166474958592	0.863815536854052
ARHGEF7-AS2	0.09	0.053	0.529517756778143	0.817252968693403
ARHGEF9	3.343	4.025	-0.185656303432565	0.671178506004478
ARHGEF9-IT1	0.362	0.233	0.44060575826007	0.863815536854052
ARID1A	10.019	20.927	-0.736556900981406	0.0343948180907877
ARID1B	8.772	12.882	-0.384266157569057	0.0343948180907877
ARID2	8.958	12.416	-0.326438975655755	0.323948206712253
ARID3A	0.841	1.469	-0.557745516200929	0.115316556624888
ARID3B	1.304	1.792	-0.317895851048278	0.20813433387852
ARID3C	0.093	0.057	0.489548225318706	0.578119965051734
ARID4A	24.14	13.129	0.609046691717412	0.0343948180907877
ARID4B	25.915	18.958	0.31259594561082	0.0782793034032209
ARID5A	3.456	4.487	-0.261072476052037	0.162994557525808
ARID5B	10.287	8.771	0.159430137179648	0.764433691492493
ARIH1	8.071	10.599	-0.272482266702883	0.0858794213547426
ARIH2	8.92	7.962	0.113615722013793	0.61972351563639
ARIH2OS	0.201	0.412	-0.717718441290451	0.0782793034032209
ARL1	18.058	13.018	0.327255784735092	0.372834033102927
ARL10	1.629	0.937	0.553038326363623	1
ARL11	0.123	0.165	-0.293761118528163	0.671178506004478
ARL13A	0.251	0.144	0.555639639555783	0.817252968693403
ARL13B	6.479	5.275	0.20558749810569	0.413154887052611
ARL14	0.105	0.07	0.405465108108164	0.80280901467935
ARL14EP	14.148	7.418	0.645663792275835	0.0480629081156716
ARL14EPL	0.242	0.116	0.735347535050322	0.510305011423544
ARL15	2.964	5.797	-0.670800834923755	0.0782793034032209
ARL16	1.354	2.273	-0.518037370380323	0.0343948180907877
ARL17A	7.13	9.456	-0.282338226237538	0.0782793034032209
ARL17B	31.346	42.287	-0.299393042980041	0.0782793034032209
ARL2	6.031	9.573	-0.462033801495366	0.0343948180907877
ARL2-SNX15	0.508	0.443	0.136911677533346	0.80280901467935
ARL2BP	21.729	16.647	0.266417753869425	0.413154887052611
ARL3	2.547	1.885	0.300988375097346	0.372834033102927
ARL4A	1.879	2.256	-0.182853613204484	0.452280573904948
ARL4C	1.721	2.647	-0.430521406015562	0.452280573904948
ARL4D	0.393	1.238	-1.14744284137528	0.0962819038664581
ARL5A	6.656	7.629	-0.136438071589185	0.764433691492493
ARL5B	1.789	2.011	-0.116975306263933	0.764433691492493
ARL5C	0.13	0.105	0.213574100298059	0.914989682048062
ARL6	2.985	4.261	-0.35590412767321	0.162994557525808
ARL6IP1	18.986	16.7	0.128293146036897	0.566721638778376
ARL6IP4	38.213	21.192	0.589552019885165	0.0480629081156716
ARL6IP5	18.542	24.921	-0.295672392340253	0.279771159552974
ARL6IP6	3.554	2.714	0.269650168319782	0.194164295673802
ARL8A	20.282	18.225	0.106939515295083	0.881354333999045
ARL8B	2.988	5.204	-0.554823293379688	0.0782793034032209
ARL9	0.146	0.116	0.230016430601972	0.817252968693403
ARMC1	2.41	2.993	-0.216649481367998	0.723423105940279
ARMC10	5.27	6.784	-0.252536535936331	0.162994557525808
ARMC12	0.531	0.406	0.268408861640206	0.80280901467935
ARMC2	2.683	2.97	-0.101626381371121	0.921010958077034
ARMC2-AS1	0.166	0.125	0.283674051054242	0.881354333999045
ARMC3	0.5	0.182	1.0106014113454	0.230094214216712
ARMC4	0.237	0.355	-0.404057648340284	0.764433691492493
ARMC5	1.119	1.533	-0.314791170559889	0.323948206712253
ARMC6	2.391	2.773	-0.148218078157453	0.723423105940279
ARMC7	1.702	2.336	-0.316636034814798	0.705560913723145
ARMC8	6.066	7.614	-0.227289248693916	0.279771159552974
ARMC9	6.733	8.105	-0.185460345624496	0.279771159552974
ARMCX1	6.712	4.004	0.516603107711931	0.0480629081156716
ARMCX2	3.93	4.605	-0.1585032438261	0.413154887052611
ARMCX3	2.236	2.415	-0.0770107318116834	0.80280901467935
ARMCX4	2.675	3.013	-0.118986879800194	0.61972351563639
ARMCX5	2.109	2.337	-0.102654154060083	0.723423105940279
ARMCX5-GPRASP2	0.235	0.226	0.039050514871873	0.967114551022031
ARMCX6	9.071	6.619	0.315138210496021	0.61972351563639
ARMS2	0.158	0.135	0.157320254588537	0.817252968693403
ARMT1	3.377	4.822	-0.356201038355549	0.413154887052611
ARNT	13.452	15.64	-0.150703941239142	0.323948206712253
ARNT2	2.432	3.277	-0.298214405612757	0.279771159552974
ARNTL	4.378	4.073	0.0722121704343957	0.817252968693403
ARNTL2	0.723	0.791	-0.0898887456088892	0.764433691492493
ARNTL2-AS1	0.141	0.086	0.494412594124661	0.951711884806067
ARPC1A	41.823	51.875	-0.215390551111802	0.194164295673802
ARPC1B	17.359	33.412	-0.654804013007248	0.0925254136736788
ARPC2	73.37	84.44	-0.140526090254217	0.80280901467935
ARPC3	273.991	259.199	0.0554991526872904	0.817252968693403
ARPC4	11.405	17.376	-0.421038088015174	0.279771159552974
ARPC4-TTLL3	0.988	2.494	-0.925960428492114	0.0480629081156716
ARPC5	11.492	10.733	0.0683280336176558	0.817252968693403
ARPC5L	4.492	5.979	-0.285955293022571	0.508440920681649
ARPIN	0.277	0.493	-0.576491667855352	0.0480629081156716
ARPP19	10.326	7.568	0.31073615470788	0.234779541217896
ARPP21	0.672	0.477	0.342741849634808	0.452280573904948
ARR3	0.083	0.056	0.393488917061449	0.764433691492493
ARRB1	2.14	4.327	-0.704068632208988	0.0480629081156716
ARRB2	17.547	27.097	-0.434540025521826	0.142724203601108
ARRDC1	2.113	4.508	-0.75774485754361	0.0343948180907877
ARRDC1-AS1	0.621	1.399	-0.812181892732002	0.115316556624888
ARRDC2	4.256	4.859	-0.132502903384423	0.671178506004478
ARRDC3	34.92	45.838	-0.272053710465814	0.413154887052611
ARRDC3-AS1	0.044	0.028	0.451985123743057	0.730979414047977
ARRDC4	2.824	6.348	-0.809985483033167	0.0480629081156716
ARRDC5	1.844	2.17	-0.162790042417966	0.860617639468869
ARSA	3.624	4.098	-0.122920661635975	0.764433691492493
ARSB	15.648	18.519	-0.168454118787407	0.372834033102927
ARSD	4.403	4.064	0.0801184164974361	0.921010958077034
ARSE	38.669	30.996	0.221180081543462	0.671178506004478
ARSF	0.56	0.599	-0.0673248143862545	0.80280901467935
ARSG	2.596	3.452	-0.284981974379338	0.0925254136736788
ARSH	0.061	0.039	0.447312218043665	0.914989682048062
ARSI	0.062	0.074	-0.176930708159078	0.764433691492493
ARSJ	1.52	2.015	-0.281908860540461	0.413154887052611
ARSK	1.715	2.016	-0.161702269591219	0.723423105940279
ART1	0.111	0.141	-0.239229689065834	0.817252968693403
ART3	0.289	0.264	0.0904775849661158	0.764433691492493
ART4	0.9	2.32	-0.946927701336045	0.194164295673802
ART5	0.541	0.33	0.494326624385956	0.452280573904948
ARTN	0.172	0.13	0.279960026357871	0.921010958077034
ARV1	2.84	4.656	-0.494352658256022	0.115316556624888
ARVCF	1.034	1.972	-0.645613480094206	0.115316556624888
ARX	0.035	0.031	0.121360857004268	0.909049169246308
AS3MT	2.31	1.039	0.798988812416612	0.372834033102927
ASAH1	93.51	119.339	-0.243899800191329	0.764433691492493
ASAH2	1.78	2.432	-0.312100599799927	0.817252968693403
ASAH2B	11.915	9.881	0.18718438933788	0.61972351563639
ASAP1	19.814	25.331	-0.245640183562275	0.372834033102927
ASAP1-IT1	0.125	0.088	0.350976922824095	0.48892692651815
ASAP1-IT2	0.1	0.093	0.0725706928348356	0.817252968693403
ASAP2	11.027	12.592	-0.132714880898506	0.80280901467935
ASAP3	1.998	2.861	-0.359024533841611	0.234779541217896
ASB1	0.914	0.872	0.0470411475451705	0.921010958077034
ASB10	0.173	0.12	0.365799851715733	0.921010958077034
ASB11	0.128	0.078	0.495321437230025	0.967114551022031
ASB12	0.142	0.182	-0.248179629475534	0.671178506004478
ASB13	1.932	1.578	0.202397513366644	0.817252968693403
ASB14	0.085	0.075	0.125163142954006	0.967114551022031
ASB15	0.073	0.058	0.230016430601972	0.933151984433842
ASB16	0.052	0.047	0.101096116871369	0.983943063109258
ASB16-AS1	0.616	1.114	-0.592465456953709	0.0343948180907877
ASB17	0.39	0.376	0.0365575957337977	0.452280573904948
ASB18	0.128	0.05	0.940007258491471	0.510305011423544
ASB2	0.691	1.322	-0.648761196643962	0.0925254136736788
ASB3	2.259	2.187	0.0323914957912355	0.921010958077034
ASB4	0.11	0.06	0.606135803570316	0.764433691492493
ASB5	0.036	0.041	-0.130053128248198	1
ASB6	0.78	1.026	-0.274129106047077	0.162994557525808
ASB7	2.459	2.888	-0.160809457796524	0.61972351563639
ASB8	3.553	4.27	-0.183821510201643	0.372834033102927
ASB9	0.804	1.608	-0.693147180559945	0.0590718417122225
ASB9P1	0.175	0.09	0.664976303593249	0.730979414047977
ASCC1	25.151	23.259	0.0782055032817633	0.80280901467935
ASCC2	12.217	15.063	-0.209412981298755	0.0925254136736788
ASCC3	26.436	30.012	-0.126870584075276	0.566721638778376
ASCL1	0.045	0.034	0.280301965154158	0.817252968693403
ASCL2	0.105	0.074	0.349895256953354	0.578119965051734
ASCL3	0.185	0.115	0.475423696715075	0.921010958077034
ASCL4	0.046	0.052	-0.122602322092332	0.921010958077034
ASCL5	0.076	0.051	0.398907707562005	0.817252968693403
ASF1A	2.164	2.821	-0.265133071035624	0.372834033102927
ASF1B	0.695	0.442	0.452601963487094	0.508440920681649
ASGR1	0.555	0.486	0.132759489845941	0.881354333999045
ASGR2	0.674	0.822	-0.198510284143873	0.860617639468869
ASH1L	24.08	29.918	-0.217078685511649	0.162994557525808
ASH1L-AS1	2.625	1.822	0.36514609720582	0.80280901467935
ASH2L	15.312	13.389	0.134203360395356	0.508440920681649
ASIC1	0.127	0.169	-0.285711628464482	0.80280901467935
ASIC2	0.1	0.099	0.0100503358535015	1
ASIC3	0.311	0.588	-0.636934035719393	0.0343948180907877
ASIC4	0.049	0.071	-0.370859578930689	0.817252968693403
ASIC5	0.091	0.039	0.847297860387204	0.914989682048062
ASIP	0.233	0.139	0.516564520435009	0.578119965051734
ASL	34.177	25.06	0.310279953741359	0.162994557525808
ASMT	0.705	0.539	0.268482231903271	0.671178506004478
ASMTL	13.656	14.618	-0.0680746605660605	0.764433691492493
ASMTL-AS1	1.035	1.687	-0.488550376846499	0.0962819038664581
ASNA1	10.043	15.773	-0.451423743094135	0.115316556624888
ASNS	6.022	8.082	-0.29421993659674	0.0925254136736788
ASNSD1	6.966	7.312	-0.0484756622080395	1
ASPA	35.335	36.914	-0.0437169087422819	1
ASPDH	0.298	0.236	0.233261681479794	0.967114551022031
ASPG	3.315	3.107	0.0647999932269154	0.817252968693403
ASPH	42.141	31.957	0.27662988935879	0.413154887052611
ASPHD1	3.808	1.422	0.98503978554807	0.162994557525808
ASPHD2	0.185	0.313	-0.525847365461828	0.566721638778376
ASPM	2.489	4.213	-0.526293959611425	0.194164295673802
ASPN	2.748	3.881	-0.345219478026666	0.566721638778376
ASPRV1	0.762	1.926	-0.927254036671424	0.881354333999045
ASPSCR1	3.019	3.542	-0.15976588863594	0.671178506004478
ASRGL1	4.965	4.261	0.152909422979361	0.860617639468869
ASS1	101.207	72.893	0.328175311965372	0.194164295673802
ASTE1	1.491	2.492	-0.513638565142605	0.0343948180907877
ASTL	0.085	0.092	-0.0791373205587237	0.967114551022031
ASTN1	0.073	0.053	0.320167527596269	0.730979414047977
ASTN2	6.501	8.541	-0.272922085741678	0.508440920681649
ASTN2-AS1	0.06	0.034	0.567984037605939	0.817252968693403
ASUN	16.102	11.737	0.316197242759802	0.162994557525808
ASXL1	21.861	28.06	-0.24964084731806	0.162994557525808
ASXL2	8.187	12.354	-0.411432366879396	0.0590718417122225
ASXL3	1.159	1.361	-0.160662159311714	0.860617639468869
ASZ1	0.175	0.104	0.520395074782141	0.764433691492493
ATAD1	5.989	7.69	-0.249996330235227	0.413154887052611
ATAD2	18.638	4.139	1.50474829459687	0.0480629081156716
ATAD2B	5.582	6.518	-0.155020445301239	0.61972351563639
ATAD3A	5.012	6.445	-0.251469599357329	0.452280573904948
ATAD3B	3.792	5.183	-0.312490454814794	0.452280573904948
ATAD3C	0.526	0.649	-0.21013150396638	0.881354333999045
ATAD5	1.215	1.232	-0.0138947883188162	1
ATAT1	1.965	2.95	-0.406312925030504	0.0480629081156716
ATCAY	0.024	0.022	0.0870113769896299	0.891427024972663
ATE1	4.353	5.715	-0.272229034676613	0.0782793034032209
ATE1-AS1	0.172	0.208	-0.190043602887865	0.80280901467935
ATF1	4.465	4.591	-0.0278286509386227	0.921010958077034
ATF2	14.647	19.549	-0.288688597891812	0.413154887052611
ATF3	22.089	3.437	1.86048074918699	0.0343948180907877
ATF4	68.502	61.641	0.105535708370258	0.279771159552974
ATF5	2.873	2.276	0.232937263733068	0.860617639468869
ATF6	6.833	10.636	-0.442480657582132	0.0782793034032209
ATF6B	11.061	21.051	-0.643522657018144	0.0343948180907877
ATF7	16.674	24.018	-0.36495292925007	0.0480629081156716
ATF7IP	37.863	42.03	-0.104409267072422	0.566721638778376
ATF7IP2	2.088	2.916	-0.334006144126019	0.413154887052611
ATG10	1.962	2.755	-0.339453081461706	0.0925254136736788
ATG101	3.672	5.469	-0.398359311606392	0.0590718417122225
ATG12	1.035	2.245	-0.774304094476885	0.0343948180907877
ATG13	4.489	7.779	-0.549797835424842	0.0343948180907877
ATG14	2.286	2.482	-0.0822611214097967	0.764433691492493
ATG16L1	12.097	8.927	0.303877095780486	0.566721638778376
ATG16L2	13.266	11.209	0.168487344064406	0.967114551022031
ATG2A	4.722	6.68	-0.346885548885233	0.279771159552974
ATG2B	4.207	7.431	-0.568910634566948	0.0343948180907877
ATG3	54.241	33.285	0.488330234987693	0.323948206712253
ATG4A	3.689	5.369	-0.375286252825894	0.115316556624888
ATG4B	4.955	6.739	-0.307514378182129	0.115316556624888
ATG4C	6.662	6.182	0.0747778960615634	0.764433691492493
ATG4D	1.903	2.329	-0.202007402588192	0.452280573904948
ATG5	3.901	3.871	0.00772005892900836	0.860617639468869
ATG7	3.311	6.357	-0.652306309389163	0.0343948180907877
ATG9A	3.222	7.078	-0.786989097168489	0.0343948180907877
ATG9B	0.079	0.284	-1.27952638569418	0.65242471338443
ATHL1	13.756	14.797	-0.0729493649503774	0.817252968693403
ATIC	52.187	40.687	0.248924790620056	0.372834033102927
ATL1	3.798	5.373	-0.34691179935659	0.0925254136736788
ATL2	9.621	9.399	0.0233449087409631	0.881354333999045
ATL3	7.098	11.199	-0.456011434376252	0.0925254136736788
ATM	34.656	46.821	-0.300860949409946	0.234779541217896
ATMIN	4.112	6.385	-0.440041961331638	0.0782793034032209
ATN1	15.658	29.582	-0.636184099763456	0.0480629081156716
ATOH1	0.105	0.072	0.377294231141468	0.80280901467935
ATOH7	0.108	0.082	0.275411979859966	0.589702042546215
ATOH8	0.272	0.534	-0.674593772664198	0.142724203601108
ATOX1	35.198	30.013	0.159358641674305	0.671178506004478
ATP10A	1.655	2.661	-0.474900983166526	0.142724203601108
ATP10B	0.029	0.175	-1.79749014393704	0.80280901467935
ATP10D	8.239	11.931	-0.370261077560211	0.0782793034032209
ATP11A	39.166	39.697	-0.0134665945925598	0.881354333999045
ATP11A-AS1	0.098	0.062	0.45783309362548	0.817252968693403
ATP11AUN	0.051	0.03	0.53062825106217	0.476047237330887
ATP11B	13.06	14.841	-0.127839497065396	0.80280901467935
ATP11C	7.181	10.803	-0.408385224206667	0.0590718417122225
ATP12A	0.091	0.123	-0.301324848855567	0.983943063109258
ATP13A1	6.09	10.076	-0.503508276768558	0.0480629081156716
ATP13A2	6.381	19.437	-1.11385364124972	0.0343948180907877
ATP13A3	32.128	34.179	-0.0618834963148245	0.671178506004478
ATP13A4	1.153	1.407	-0.19909253684533	0.921010958077034
ATP13A4-AS1	0.202	0.157	0.252021892052897	0.967114551022031
ATP13A5	0.039	0.116	-1.09002854497672	0.967114551022031
ATP13A5-AS1	0.194	0.138	0.340604473906123	0.817252968693403
ATP1A1	120.595	110.976	0.0831238623457821	0.817252968693403
ATP1A1-AS1	1.184	1.315	-0.104938129167914	0.723423105940279
ATP1A2	1.651	2.608	-0.457202479126415	0.671178506004478
ATP1A3	0.532	2.442	-1.52392916532901	0.279771159552974
ATP1A4	0.166	0.173	-0.0413038061412356	0.914989682048062
ATP1B1	194.927	186.257	0.0454976890535443	1
ATP1B2	1.786	3.141	-0.564562738102202	0.234779541217896
ATP1B3	8.659	13.907	-0.47379306803081	0.162994557525808
ATP1B4	0.075	0.042	0.579818495252942	0.983943063109258
ATP2A1	0.829	4.787	-1.75343903425721	0.194164295673802
ATP2A1-AS1	0.967	0.889	0.0841012599393898	1
ATP2A2	95.916	134.363	-0.337072284136774	0.0925254136736788
ATP2A3	4.262	9.208	-0.770334137743156	0.194164295673802
ATP2B1	8.48	11.323	-0.289125605528091	0.0782793034032209
ATP2B2	1.575	3.071	-0.667747969181089	0.61972351563639
ATP2B2-IT2	0.253	0.155	0.489964371808274	0.863815536854052
ATP2B3	0.043	0.035	0.205852054204149	0.860617639468869
ATP2B4	15.593	21.534	-0.322810985790777	0.0480629081156716
ATP2C1	68.678	71.36	-0.0383085732256057	0.921010958077034
ATP2C2	0.377	0.664	-0.566036962028423	0.921010958077034
ATP4A	0.03	0.017	0.567984037605939	0.441180593221193
ATP4B	0.078	0.042	0.619039208406223	0.476047237330887
ATP5A1	80.367	76.551	0.0486464587913376	0.921010958077034
ATP5B	98.325	131.426	-0.290165637261107	0.234779541217896
ATP5C1	64.581	62.413	0.0341466628700795	0.881354333999045
ATP5D	16.748	15.573	0.0727402026436954	0.967114551022031
ATP5E	307.9	312.53	-0.0149254096382965	1
ATP5EP2	0.52	0.402	0.257376722956452	0.881354333999045
ATP5F1	18.325	14.432	0.238818284452447	0.508440920681649
ATP5G1	14.936	21.185	-0.349518977839101	0.372834033102927
ATP5G2	38.418	62.881	-0.492717951537663	0.0782793034032209
ATP5G3	6.832	10.02	-0.38296563917045	0.452280573904948
ATP5H	143.792	80.208	0.58374455039487	0.0782793034032209
ATP5I	248.988	194.011	0.249489844045501	0.452280573904948
ATP5J	14.713	19.865	-0.300227932550752	0.413154887052611
ATP5J2	97.904	56.713	0.545983945370465	0.279771159552974
ATP5J2-PTCD1	1.204	0.961	0.225430216898474	0.716816369821052
ATP5L	91.458	49.775	0.608367000557499	0.0925254136736788
ATP5L2	0.859	2.601	-1.1078823434644	0.115316556624888
ATP5O	72.662	68.932	0.0526980404559582	0.921010958077034
ATP5S	2.037	1.534	0.283599434299604	0.14109968618508
ATP5SL	4.539	3.605	0.230384952737416	0.279771159552974
ATP6AP1	17.045	31.114	-0.601800973075063	0.0343948180907877
ATP6AP1L	0.421	0.821	-0.667890275770047	0.0782793034032209
ATP6AP2	58.071	74.723	-0.252121543176017	0.723423105940279
ATP6V0A1	19.654	20.531	-0.0436550591103921	0.860617639468869
ATP6V0A2	5.304	6.716	-0.236031486331733	0.162994557525808
ATP6V0A4	0.301	1.425	-1.55481682795387	0.80280901467935
ATP6V0B	10.326	21.581	-0.737148311501869	0.115316556624888
ATP6V0C	10.089	21.181	-0.741658831985619	0.0343948180907877
ATP6V0CP3	0.2	0.122	0.49429632181478	0.817252968693403
ATP6V0D1	9.489	15.531	-0.492704793596252	0.452280573904948
ATP6V0D2	0.106	0.269	-0.931272285489772	0.80280901467935
ATP6V0E1	33.382	40.913	-0.203431028400183	0.723423105940279
ATP6V0E2	0.46	0.562	-0.200275360410551	0.723423105940279
ATP6V0E2-AS1	0.034	0.03	0.125163142954006	0.817252968693403
ATP6V1A	12.83	12.838	-0.000623344262041328	1
ATP6V1B1	1.404	2.55	-0.596768053566715	0.705560913723145
ATP6V1B1-AS1	0.265	0.158	0.517134792959255	0.863815536854052
ATP6V1B2	29.63	31.399	-0.0579886836878452	0.967114551022031
ATP6V1C1	7.068	7.84	-0.103661279904867	0.881354333999045
ATP6V1C2	0.103	1.042	-2.31416823408368	0.271898481971673
ATP6V1D	20.464	17.213	0.173002332547118	0.372834033102927
ATP6V1E1	30.052	31.746	-0.0548375186431355	0.921010958077034
ATP6V1E2	0.205	0.158	0.260414946111441	0.671178506004478
ATP6V1F	7.784	15.865	-0.712045080151455	0.0480629081156716
ATP6V1G1	17.702	8.908	0.686727878151564	0.0590718417122225
ATP6V1G2	0.466	0.289	0.477758946013214	0.61972351563639
ATP6V1G2-DDX39B	1.137	1.029	0.0998057579164866	0.921010958077034
ATP6V1G3	0.381	0.566	-0.395794703076482	1
ATP6V1H	9.375	11.594	-0.212441151061067	0.967114551022031
ATP7A	6.873	7.683	-0.11140940374603	0.566721638778376
ATP7B	4.729	7.491	-0.459988536304007	0.162994557525808
ATP8A1	6.971	7.104	-0.0188993191856073	0.967114551022031
ATP8A2	0.055	0.17	-1.12846525181779	0.0925254136736788
ATP8B1	6.736	14.72	-0.781740836360705	0.0343948180907877
ATP8B2	5.79	13.401	-0.839197039453187	0.0343948180907877
ATP8B3	0.498	0.594	-0.176279242337992	0.323948206712253
ATP8B4	2.45	4.049	-0.502381912493388	0.142724203601108
ATP8B5P	0.129	0.08	0.477785769687791	0.817252968693403
ATP9A	3.214	4.923	-0.426401833460743	0.0480629081156716
ATP9B	8.715	10.668	-0.202202927347784	0.115316556624888
ATPAF1	6.964	6.78	0.0267769199536382	0.921010958077034
ATPAF2	10.449	9.891	0.0548810272942701	0.80280901467935
ATPIF1	80.553	33.355	0.881707666715824	0.0590718417122225
ATR	7.673	10.006	-0.265477239870485	0.234779541217896
ATRAID	42.398	57.517	-0.304979364966666	0.194164295673802
ATRIP	1.125	1.541	-0.314648520681595	0.190704625207237
ATRN	10.318	18.546	-0.586364189555576	0.0480629081156716
ATRNL1	1.67	3.132	-0.628848151699893	0.413154887052611
ATRX	54.262	40.78	0.285632400970237	0.142724203601108
ATXN1	2.075	4.65	-0.806906065916603	0.0343948180907877
ATXN10	32.928	26.518	0.216499611959112	0.115316556624888
ATXN1L	1.871	3.595	-0.653070943881057	0.0590718417122225
ATXN2	22.995	29.411	-0.246091953036083	0.452280573904948
ATXN2L	15.11	29.023	-0.652731842809754	0.0343948180907877
ATXN3	3.814	3.956	-0.0365549065822384	0.615918059116645
ATXN3L	0.061	0.038	0.473287704446926	0.817252968693403
ATXN7	7.49	11.546	-0.432770259109614	0.0480629081156716
ATXN7L1	4.729	6.473	-0.313925915901634	0.413154887052611
ATXN7L2	0.887	1.266	-0.355772620394542	0.323948206712253
ATXN7L3	2.972	4.985	-0.517198276558289	0.0343948180907877
ATXN7L3B	5.57	3.679	0.414754077816555	0.234779541217896
ATXN8OS	0.071	0.043	0.501479761347753	0.730979414047977
AUH	38.949	25.496	0.423731520931191	0.0782793034032209
AUNIP	0.354	0.151	0.85201707631885	0.65242471338443
AUP1	18.55	32.598	-0.563781147743997	0.0343948180907877
AURKA	3.226	5.374	-0.510329530490282	0.413154887052611
AURKAIP1	15.11	10.024	0.410374558690881	0.279771159552974
AURKAPS1	4.29	5.985	-0.332969606070011	0.413154887052611
AURKB	1.013	0.909	0.108326410071205	0.764433691492493
AURKC	1.554	1.231	0.233005404743139	0.80280901467935
AUTS2	6.901	10.209	-0.391603355548414	0.194164295673802
AVEN	4.916	4.267	0.141584187497925	0.566721638778376
AVIL	1.121	2.397	-0.759996811362224	0.115316556624888
AVL9	2.2	3.701	-0.520145693039749	0.0343948180907877
AVP	0.2	0.122	0.49429632181478	0.817252968693403
AVPI1	0.393	0.605	-0.43141884616158	0.271898481971673
AVPR1A	0.302	0.512	-0.527897607664638	0.190704625207237
AVPR1B	0.272	0.632	-0.84308732785086	0.162994557525808
AVPR2	0.381	0.831	-0.779830419728747	0.45138990006995
AWAT1	0.078	0.047	0.506561224979533	0.817252968693403
AWAT2	0.052	0.038	0.313657558855042	0.573157903233972
AXDND1	0.531	0.324	0.494018505449609	0.147032434934901
AXIN1	9.913	7.357	0.298194786100633	0.80280901467935
AXIN2	1.293	2.759	-0.757903195445429	0.0782793034032209
AXL	12.707	16.85	-0.282197634075974	0.234779541217896
AZGP1	11.304	12.132	-0.0706899444441083	0.967114551022031
AZGP1P1	0.112	0.079	0.349051018828073	0.863815536854052
AZI2	10.434	8.798	0.170545281673673	0.61972351563639
AZIN1	11.565	11.171	0.0346621610946913	1
AZIN1-AS1	0.339	0.242	0.337062381223764	0.817252968693403
AZIN2	1.781	2.587	-0.373323898896368	0.234779541217896
AZU1	0.135	0.074	0.60120968523426	0.413154887052611
B2M	5420.708	1772.312	1.11794152530807	0.115316556624888
B3GALNT1	5.899	8.998	-0.422219485398042	0.0782793034032209
B3GALNT2	4.263	5.454	-0.246376146640323	0.508440920681649
B3GALT1	0.083	0.057	0.375789339962048	0.393969433039723
B3GALT2	0.135	0.156	-0.144581228811108	0.921010958077034
B3GALT4	0.771	1.355	-0.563868359750472	0.142724203601108
B3GALT5	0.239	0.182	0.272456864854715	0.80280901467935
B3GALT5-AS1	0.167	0.116	0.364403621310391	0.626752117080821
B3GALT6	0.135	0.27	-0.693147180559945	0.0782793034032209
B3GAT1	0.092	0.113	-0.2055992416633	0.817252968693403
B3GAT2	0.054	0.035	0.433635985074861	0.730979414047977
B3GAT3	4.718	7.927	-0.518889672869536	0.0925254136736788
B3GLCT	3.394	3.845	-0.124764436145573	0.764433691492493
B3GNT2	6.783	6.19	0.0914843952674376	0.860617639468869
B3GNT3	0.379	0.311	0.197743292903192	0.967114551022031
B3GNT4	0.344	0.586	-0.532678132203614	0.452280573904948
B3GNT5	1.046	1.629	-0.442992963977177	0.323948206712253
B3GNT6	0.04	0.03	0.287682072451781	0.702810242851536
B3GNT7	0.086	0.248	-1.05908144991147	0.0925254136736788
B3GNT8	0.189	1.112	-1.77216845975089	0.0343948180907877
B3GNT9	0.6	0.646	-0.0738698485664555	0.80280901467935
B3GNTL1	1.386	2.237	-0.478713781740281	0.115316556624888
B4GALNT1	1.094	1.203	-0.0949777329927523	0.80280901467935
B4GALNT2	0.572	0.634	-0.102909963057428	0.863815536854052
B4GALNT3	0.478	1.176	-0.900263395967116	0.306491201891674
B4GALNT4	0.049	0.144	-1.07799300146537	0.194164295673802
B4GALT1	12.665	20.911	-0.501433052851024	0.323948206712253
B4GALT1-AS1	0.367	0.237	0.437301706919439	0.764433691492493
B4GALT2	1.756	3.736	-0.754977025153671	0.0480629081156716
B4GALT3	5.322	9.243	-0.552017335727143	0.0343948180907877
B4GALT4	2.86	4.441	-0.440057951478204	0.0925254136736788
B4GALT4-AS1	0.233	0.142	0.49521139596444	0.817252968693403
B4GALT5	8.338	12.205	-0.381022324386318	0.234779541217896
B4GALT6	0.859	1.001	-0.152985857330965	0.508440920681649
B4GALT7	3.197	6.406	-0.695022181109262	0.0590718417122225
B4GAT1	1.641	1.936	-0.165318176746431	0.860617639468869
B9D1	7.826	11.364	-0.372998940203721	0.234779541217896
B9D2	1.5	2.22	-0.392042087776024	0.279771159552974
BAALC	0.225	0.393	-0.557709209664841	0.162994557525808
BAALC-AS1	0.164	0.127	0.255679341365607	0.80280901467935
BAALC-AS2	0.318	0.209	0.419717130815366	0.519394784785458
BAAT	0.334	0.5	-0.403467105445491	0.764433691492493
BABAM1	14.206	17.831	-0.227274104976291	0.0480629081156716
BACE1	1.254	2.528	-0.701090034073882	0.0343948180907877
BACE1-AS	0.832	1.006	-0.189904909838476	0.560850025250921
BACE2	3.073	3.144	-0.0228415914186126	0.817252968693403
BACH1	11.774	15.103	-0.248999688978135	0.452280573904948
BACH1-IT2	0.157	0.122	0.252224760615052	0.860617639468869
BACH2	0.166	0.193	-0.150702400548342	1
BAD	2.434	4.236	-0.554083433173824	0.162994557525808
BAG1	13.191	7.48	0.567301986880397	0.234779541217896
BAG2	0.465	0.709	-0.421818120944771	0.413154887052611
BAG3	17.932	24.148	-0.297614734640987	0.115316556624888
BAG4	2.348	3.476	-0.392318305437296	0.0925254136736788
BAG5	5.82	4.437	0.271321789346574	0.0925254136736788
BAG6	21.487	25.834	-0.184243352714233	0.234779541217896
BAGE	0.139	0.071	0.671794056089376	0.730979414047977
BAGE2	0.088	0.042	0.739667196194838	0.688695863838987
BAGE3	0.088	0.041	0.763764747773898	0.688695863838987
BAGE4	0.096	0.049	0.67252789335721	0.817252968693403
BAGE5	0.098	0.049	0.693147180559945	0.817252968693403
BAHCC1	1.66	2.639	-0.463582455152735	0.162994557525808
BAHD1	1.582	2.731	-0.545977973146106	0.0480629081156716
BAIAP2	3.054	3.819	-0.223536401446938	0.413154887052611
BAIAP2-AS1	0.84	1.485	-0.569768159399441	0.0343948180907877
BAIAP2L1	1.918	2.486	-0.259392016627273	0.323948206712253
BAIAP2L2	4.151	4.059	0.022412631214141	0.881354333999045
BAIAP3	1.167	1.09	0.0682586570633665	0.817252968693403
BAK1	0.967	1.94	-0.696244756604079	0.0480629081156716
BAMBI	5.643	5.675	-0.00565472438046331	0.723423105940279
BANCR	0.179	0.108	0.505254578716535	0.817252968693403
BANF1	33.631	25.833	0.263795516283291	0.61972351563639
BANF2	0.906	0.602	0.408781860734158	0.881354333999045
BANK1	3.892	3.031	0.250030566248093	0.566721638778376
BANP	2.903	5.441	-0.628218182461295	0.0343948180907877
BAP1	6.719	11.081	-0.500292596016175	0.0480629081156716
BARD1	2.289	2.733	-0.177284865975501	0.504739317656498
BARHL1	0.055	0.031	0.573345980747325	0.730979414047977
BARHL2	0.089	0.056	0.463284678996991	0.817252968693403
BARX1	0.11	0.053	0.730188452240294	0.272844746421451
BARX2	7.292	4.954	0.386582525749249	0.61972351563639
BASP1	2.236	2.834	-0.237000585975636	0.881354333999045
BASP1P1	0.414	0.117	1.26369203902756	0.921010958077034
BATF	1.509	2.162	-0.359586539431305	0.61972351563639
BATF2	1.17	1.191	-0.0177895415634984	0.671178506004478
BATF3	0.808	0.729	0.102888326512437	0.817252968693403
BAX	13.488	13.607	-0.00878396494922182	0.881354333999045
BAZ1A	32.482	15.399	0.746383517506135	0.0343948180907877
BAZ1B	42.434	25.44	0.511627189219003	0.0343948180907877
BAZ2A	25.179	32.689	-0.261028316104807	0.194164295673802
BAZ2B	20.592	24.296	-0.165409076889677	0.508440920681649
BBC3	1.192	1.16	0.0272125635248848	0.967114551022031
BBIP1	3.719	2.683	0.326519243499446	0.346660382410273
BBOX1	49.606	34.078	0.375459779363763	0.452280573904948
BBOX1-AS1	0.591	0.374	0.457560219991566	0.863815536854052
BBS1	8.962	13.107	-0.380153022273457	0.142724203601108
BBS10	3.808	4.36	-0.135367940431824	0.80280901467935
BBS12	1.787	2.796	-0.447651588194273	0.279771159552974
BBS2	43.857	30.836	0.352251502600573	0.0480629081156716
BBS4	22.337	25.671	-0.139117453752608	0.452280573904948
BBS5	3.854	4.313	-0.112522147673531	0.61972351563639
BBS7	11.489	11.145	0.0303990890333955	1
BBS9	21.638	23.598	-0.0867109344123458	0.80280901467935
BBX	8.905	7.992	0.108171875395372	0.671178506004478
BCAM	13.37	23.478	-0.563050421342479	0.279771159552974
BCAN	0.075	0.073	0.0270286723879192	0.933151984433842
BCAP29	3.228	2.864	0.119643501309303	0.323948206712253
BCAP31	38.766	32.191	0.185856663427584	0.61972351563639
BCAR1	3.865	5.912	-0.425022501606515	0.0590718417122225
BCAR3	5.811	6.468	-0.107114268621892	0.671178506004478
BCAR4	0.768	0.481	0.467922463041911	0.914989682048062
BCAS1	0.102	0.112	-0.0935260580108236	0.80280901467935
BCAS2	25.84	17.246	0.404343446384268	0.0782793034032209
BCAS3	8.985	13.372	-0.39760644832233	0.0480629081156716
BCAS4	1.318	0.838	0.45285261458037	0.504739317656498
BCAT1	0.954	1.523	-0.467773681446875	0.452280573904948
BCAT2	5.455	8.579	-0.452784737305794	0.0343948180907877
BCCIP	44.067	19.423	0.819253272167392	0.0343948180907877
BCDIN3D	0.465	0.497	-0.0665526205092724	0.80280901467935
BCDIN3D-AS1	0.164	0.115	0.354934299460948	0.817252968693403
BCHE	0.272	0.426	-0.448637279973373	0.65242471338443
BCKDHA	30.256	29.154	0.0371023872642808	0.921010958077034
BCKDHB	15.507	20.747	-0.291110123028991	0.142724203601108
BCKDK	12.065	19.652	-0.487870415229407	0.0782793034032209
BCL10	7.977	6.96	0.136382926582664	0.671178506004478
BCL11A	0.701	0.973	-0.327876195151415	0.860617639468869
BCL11B	0.748	0.468	0.468934682056831	0.817252968693403
BCL2	28.102	9.047	1.13340753714054	0.0925254136736788
BCL2A1	4.546	3.653	0.218698977617206	0.921010958077034
BCL2L1	8.096	10.511	-0.261052215296108	0.0782793034032209
BCL2L10	0.389	0.221	0.565416642100693	0.578119965051734
BCL2L11	2.106	2.335	-0.103221477409077	0.80280901467935
BCL2L12	3.186	2.273	0.337665666617451	0.967114551022031
BCL2L13	7.438	5.181	0.361603907670227	0.142724203601108
BCL2L14	0.361	0.198	0.600610927638346	0.508440920681649
BCL2L15	0.23	0.076	1.10734596863686	0.764433691492493
BCL2L2	1.463	2.209	-0.412050802399993	0.162994557525808
BCL2L2-PABPN1	21.077	29.506	-0.336411233940465	0.0782793034032209
BCL3	1.82	6.476	-1.26926653472668	0.0343948180907877
BCL6	7.935	10.733	-0.302039753521015	0.323948206712253
BCL6B	2.21	5.853	-0.973961834779422	0.0343948180907877
BCL7A	3.658	2.783	0.27338706742492	0.452280573904948
BCL7B	6.467	9.231	-0.355855062543559	0.0782793034032209
BCL7C	6.895	8.704	-0.232986178868322	0.671178506004478
BCL9	1.881	4.011	-0.757237036469022	0.0343948180907877
BCL9L	4.613	10.008	-0.774506368588927	0.0343948180907877
BCLAF1	16.309	11.744	0.328374630802621	0.234779541217896
BCO1	8.021	8.05	-0.00360898904568451	0.921010958077034
BCO2	1.334	1.3	0.025817683025941	0.860617639468869
BCOR	15.929	21.304	-0.29075350119913	0.162994557525808
BCORL1	2.269	3.53	-0.441958665147501	0.0480629081156716
BCORP1	0.168	0.174	-0.0350913198112702	0.967114551022031
BCR	6.074	10.611	-0.557873832267896	0.0343948180907877
BCRP2	0.054	0.037	0.37806613392005	0.702810242851536
BCRP3	2.178	2.03	0.0703712314570729	0.566721638778376
BCS1L	7.413	14.33	-0.659120026165498	0.0343948180907877
BCYRN1	2.329	4.99	-0.761996918861223	0.967114551022031
BDH1	0.518	0.362	0.358331030433712	0.914989682048062
BDH2	13.256	10.945	0.191567549149435	0.452280573904948
BDKRB1	0.233	0.381	-0.491760921561	0.559071259809513
BDKRB2	0.143	0.272	-0.64295743603609	0.115316556624888
BDNF	1.961	1.501	0.267322994562884	0.860617639468869
BDNF-AS	0.937	0.856	0.0904129060966801	0.860617639468869
BDP1	38.783	22.507	0.544155634349599	0.0343948180907877
BEAN1	0.266	0.197	0.300292580043711	0.817252968693403
BEAN1-AS1	0.273	0.169	0.479573080261886	0.863815536854052
BECN1	11.369	12.888	-0.125406292727704	0.452280573904948
BECN2	0.085	0.051	0.510825623765991	0.702810242851536
BEGAIN	0.094	0.106	-0.120144311842063	0.881354333999045
BEND2	0.074	0.065	0.129677823308533	0.80280901467935
BEND3	0.109	0.143	-0.271496748030764	0.394514998945064
BEND3P3	0.02	0.011	0.597837000755621	0.388014364161505
BEND4	0.029	0.032	-0.0984400728132525	0.555865407947561
BEND5	3.056	2.857	0.0673347480556381	1
BEND6	0.603	0.25	0.880456278864939	0.433232078256513
BEND7	6.892	4.277	0.477109489420912	0.115316556624888
BEST1	3.145	4.364	-0.327575177818421	0.279771159552974
BEST2	0.054	0.042	0.251314428280906	0.961468682051133
BEST3	0.506	0.407	0.217723483844871	0.914989682048062
BEST4	0.165	0.121	0.31015492830384	0.967114551022031
BET1	3.284	2.451	0.292566087044206	0.142724203601108
BET1L	2.667	1.772	0.408845393016988	0.921010958077034
BEX1	1.212	0.58	0.736999063088794	0.271898481971673
BEX2	18.059	5.894	1.1197092911547	0.115316556624888
BEX4	9.536	5.354	0.577230165224833	0.115316556624888
BEX5	4.258	2.26	0.633434753187093	0.234779541217896
BFAR	7.685	10.511	-0.313151950850658	0.142724203601108
BFSP1	0.533	0.52	0.0246926125903714	0.764433691492493
BFSP2	0.097	0.064	0.415827895143711	0.578119965051734
BGLAP	0.335	0.144	0.844317232249066	1
BGLT3	0.109	0.069	0.457241377631884	0.80280901467935
BGN	48.021	130.416	-0.999090926119431	0.0590718417122225
BHLHA15	0.664	1.023	-0.432212616475192	0.0590718417122225
BHLHA9	0.168	0.099	0.528844129268669	0.817252968693403
BHLHB9	0.613	0.567	0.0780056322084594	0.860617639468869
BHLHE22	0.054	0.227	-1.43596597091713	0.0590718417122225
BHLHE23	0.124	0.064	0.661398482245365	0.509466381620782
BHLHE40	45.001	34.205	0.274312879532671	0.764433691492493
BHLHE40-AS1	0.262	0.277	-0.0556730024262416	0.881354333999045
BHLHE41	42.777	26.48	0.479610843899284	0.194164295673802
BHMG1	0.038	0.025	0.418710334858185	0.702810242851536
BHMT	43.617	26.569	0.495701859986011	0.142724203601108
BHMT2	39.058	26.981	0.369914806275636	0.372834033102927
BICC1	22.777	17.511	0.262921999987962	0.372834033102927
BICD1	18.813	18.743	0.00372777085214543	0.921010958077034
BICD2	5.201	6.71	-0.254748036192655	0.323948206712253
BID	1.265	2.167	-0.538271600374739	0.0480629081156716
BIK	0.21	0.135	0.441832752279039	0.671178506004478
BIN1	26.481	25.742	0.0283035954790195	0.80280901467935
BIN2	10.544	14.968	-0.350357611211637	0.372834033102927
BIN3	5.182	3.734	0.327711037020387	0.162994557525808
BIN3-IT1	0.067	0.071	-0.0579872576503494	0.730979414047977
BIRC2	23.938	23.146	0.0336451750252926	0.764433691492493
BIRC3	32.349	16.81	0.654609161147521	0.61972351563639
BIRC5	0.432	0.326	0.281528206877403	0.723423105940279
BIRC6	21.335	32.441	-0.4190741382727	0.0782793034032209
BIRC6-AS2	0.21	0.13	0.479573080261886	0.863815536854052
BIRC7	10.912	6.104	0.58091880711895	0.817252968693403
BIRC8	0.052	0.038	0.313657558855042	0.817252968693403
BISPR	0.142	0.184	-0.259108700007725	0.80280901467935
BIVM	1.727	2.127	-0.208326737053558	0.764433691492493
BIVM-ERCC5	36.658	30.699	0.177401604776928	0.508440920681649
BLACAT1	0.039	0.03	0.262364264467491	0.921010958077034
BLACE	0.042	0.028	0.405465108108164	0.80280901467935
BLCAP	1.099	2.773	-0.925529091212157	0.0343948180907877
BLID	0.284	0.457	-0.475709152732999	0.393294889457379
BLK	0.367	0.635	-0.548263150838121	0.914989682048062
BLM	1.421	1.518	-0.0660328298584746	0.860617639468869
BLMH	10.974	11.214	-0.0216341590646971	0.860617639468869
BLNK	25.253	30.192	-0.17863202808121	0.508440920681649
BLOC1S1	25.317	40.14	-0.460897236524253	0.0343948180907877
BLOC1S1-RDH5	1.043	1.445	-0.32600814554576	0.764433691492493
BLOC1S2	2.787	3.417	-0.203797224633344	0.921010958077034
BLOC1S3	0.586	0.513	0.133043944406243	0.921010958077034
BLOC1S4	0.502	0.614	-0.201394808455413	0.860617639468869
BLOC1S5	1.967	2.072	-0.0520047849903146	0.881354333999045
BLOC1S5-TXNDC5	6.492	4.119	0.454960234198401	0.234779541217896
BLOC1S6	9.129	6.513	0.337655980018679	0.0782793034032209
BLVRA	129.463	44.465	1.06869276317817	0.0590718417122225
BLVRB	11.842	9.958	0.173276285889593	0.723423105940279
BLZF1	5.879	7.882	-0.293194999352694	0.323948206712253
BMF	0.288	0.543	-0.63414883979799	0.0925254136736788
BMI1	2.447	4.589	-0.628799350952162	0.234779541217896
BMP1	4.78	9.152	-0.649531888134077	0.0925254136736788
BMP10	0.084	0.05	0.518793793415168	0.921010958077034
BMP15	0.087	0.051	0.534082485930258	0.702810242851536
BMP2	1.496	1.798	-0.183880056497143	0.671178506004478
BMP2K	16.887	36.452	-0.769452231483881	0.0343948180907877
BMP3	0.033	0.015	0.78845736036427	0.302389475946813
BMP4	2.49	9.557	-1.34499115980743	0.0343948180907877
BMP5	0.523	0.855	-0.491520004871837	0.372834033102927
BMP6	0.527	1.36	-0.948039430188735	0.0590718417122225
BMP7	0.157	0.495	-1.14831195722038	0.413154887052611
BMP7-AS1	0.109	0.067	0.486655262838178	0.80280901467935
BMP8A	0.12	0.343	-1.05023870438389	0.0343948180907877
BMP8B	0.329	0.628	-0.646482415702827	0.0480629081156716
BMPER	0.387	0.424	-0.0913087622021758	0.860617639468869
BMPR1A	14.822	18.755	-0.235347820004684	0.234779541217896
BMPR1B	0.279	0.408	-0.380055392582796	0.909049169246308
BMPR1B-AS1	0.189	0.115	0.496814886696392	0.817252968693403
BMPR2	13.839	20.884	-0.411492622304513	0.0343948180907877
BMS1	15.983	8.985	0.575969137150994	0.0480629081156716
BMS1P17	0.49	0.298	0.497311904599268	0.817252968693403
BMS1P18	0.49	0.298	0.497311904599268	0.817252968693403
BMS1P20	14.977	9.618	0.442879348154788	0.0590718417122225
BMS1P21	0.236	0.239	-0.0126317469059006	1
BMS1P4	4.357	4.963	-0.130226649469999	0.566721638778376
BMS1P5	3.065	5.265	-0.541033576197764	0.0782793034032209
BMS1P6	8.769	10.687	-0.197805274745541	0.764433691492493
BMX	1.135	1.304	-0.138803812571095	0.967114551022031
BNC1	0.066	0.11	-0.510825623765991	0.452280573904948
BNC2	4.349	5.575	-0.248346383730681	0.234779541217896
BNIP1	2.222	2.372	-0.0653257899180408	0.967114551022031
BNIP2	14.612	16.123	-0.0984037150485667	0.881354333999045
BNIP3	93.633	63.319	0.391197443360371	0.234779541217896
BNIP3L	34.586	21.187	0.490061189861577	0.0343948180907877
BNIPL	0.217	1.178	-1.69167601067107	0.688695863838987
BOC	1.731	3.799	-0.786038598011416	0.0480629081156716
BOD1	7.182	8.48	-0.166132553999921	0.671178506004478
BOD1L1	17.196	17.154	0.00244541606580547	1
BOD1L2	0.032	0.026	0.207639364778245	0.899678760558567
BOK	0.371	0.948	-0.938152439647587	0.115316556624888
BOK-AS1	0.139	0.084	0.503657134287378	0.881354333999045
BOLA1	0.618	0.38	0.486317204737259	0.413154887052611
BOLA2	29.9	20.755	0.365071298891639	0.0590718417122225
BOLA2B	34.062	25.765	0.279165411636456	0.566721638778376
BOLA3	24.536	29.641	-0.189017111238449	0.860617639468869
BOLA3-AS1	0.244	0.165	0.391222751392621	0.967114551022031
BOLL	0.181	0.104	0.554106132124453	0.817252968693403
BOP1	8.395	8.771	-0.0438145344397403	0.921010958077034
BORA	0.966	1.347	-0.332471342197846	0.26836546243415
BPESC1	0.03	0.022	0.31015492830384	0.772400777690161
BPGM	6.857	6.224	0.0968572414261368	0.723423105940279
BPHL	1.933	1.956	-0.0118283713864317	0.967114551022031
BPI	0.097	0.125	-0.253602758798918	0.967114551022031
BPIFA1	0.317	0.188	0.522459811047331	0.817252968693403
BPIFA2	0.117	0.081	0.367724780125317	0.80280901467935
BPIFA3	0.198	0.117	0.526093095896779	0.793452649809774
BPIFA4P	0.092	0.055	0.514455391816569	0.817252968693403
BPIFB1	0.062	0.091	-0.383725121471758	0.860617639468869
BPIFB2	0.054	0.031	0.554996842079128	0.730979414047977
BPIFB3	0.069	0.042	0.496436886313891	0.702810242851536
BPIFB4	0.049	0.05	-0.0202027073175195	0.975814791413946
BPIFB6	0.08	0.048	0.510825623765991	0.817252968693403
BPIFC	0.054	0.547	-2.31546475585771	0.80280901467935
BPNT1	5.879	6.276	-0.0653461554506681	0.881354333999045
BPTF	33.148	24.792	0.290461362501349	0.0925254136736788
BPY2	0.328	0.288	0.130053128248198	0.983943063109258
BPY2B	0.326	0.3	0.0831149067105066	0.983943063109258
BPY2C	0.326	0.29	0.117016458386188	0.983943063109258
BRAF	37.082	39.757	-0.0696542495497144	0.881354333999045
BRAP	3.377	4.133	-0.202015794126165	0.372834033102927
BRAT1	1.464	2.018	-0.320934506392297	0.323948206712253
BRCA1	3.921	4.347	-0.10313922869646	0.80280901467935
BRCA2	1.708	2.148	-0.22921408128024	0.452280573904948
BRCAT107	0.101	0.058	0.55467750629484	0.730979414047977
BRCAT54	0.326	0.204	0.468777387522491	0.730979414047977
BRCC3	2.279	2.473	-0.0816952382757319	1
BRD1	5.698	7.278	-0.244740863114251	0.115316556624888
BRD2	56.858	59.137	-0.0392998545570273	0.764433691492493
BRD3	4.126	3.284	0.228246223058878	0.504739317656498
BRD4	22.977	31.808	-0.325224114878597	0.0925254136736788
BRD7	50.06	37.787	0.281257157874446	0.0782793034032209
BRD7P3	0.053	0.031	0.536304709066976	0.909049169246308
BRD8	24.745	23.22	0.063609472134104	1
BRD9	18.798	13.829	0.306982644715588	0.194164295673802
BRDT	0.249	0.128	0.66542263254509	0.61972351563639
BRDTP1	0.157	0.09	0.556436135018043	0.334009385783968
BRE	33.144	36.648	-0.100497151809341	0.61972351563639
BRE-AS1	0.23	0.079	1.06863145645617	0.0782793034032209
BREA2	0.117	0.069	0.528067430200497	0.471348328616339
BRF1	5.517	5.793	-0.0488160578241933	0.817252968693403
BRF2	1.694	2.332	-0.319633672258383	0.142724203601108
BRI3	43.202	46.619	-0.0761213928813856	0.881354333999045
BRI3BP	1.613	2.351	-0.376744970414861	0.705560913723145
BRICD5	0.201	0.226	-0.11723009121321	0.730979414047977
BRINP1	0.447	0.87	-0.665934617035061	0.142724203601108
BRINP2	0.03	0.022	0.310154928303839	0.754196293104731
BRINP3	0.065	0.055	0.167054084663166	0.863815536854052
BRIP1	1.315	1.883	-0.359029584045288	0.194164295673802
BRIX1	17.155	14.564	0.163736945997226	0.61972351563639
BRK1	13.122	15.411	-0.160791329230555	0.566721638778376
BRMS1	10.689	6.461	0.50343107071578	0.0925254136736788
BRMS1L	3.359	2.049	0.494291441373393	0.0782793034032209
BROX	11.513	12.739	-0.101191322436123	0.881354333999045
BRPF1	2.668	3.786	-0.349980924733754	0.0480629081156716
BRPF3	4.401	6.038	-0.316241043455693	0.115316556624888
BRS3	0.076	0.059	0.253195896380612	0.961468682051133
BRSK1	0.404	0.826	-0.715179895559828	0.0925254136736788
BRSK2	0.265	0.189	0.33798281092658	0.61972351563639
BRWD1	13.418	15.47	-0.142305575444279	0.452280573904948
BRWD1-AS1	0.218	0.106	0.721055968677022	0.764433691492493
BRWD1-IT2	0.156	0.237	-0.418204133885594	0.413154887052611
BRWD3	10.599	13.734	-0.259114853153367	0.279771159552974
BSCL2	5.056	15.814	-1.14031996680418	0.0343948180907877
BSDC1	5.152	6.84	-0.283402742832407	0.162994557525808
BSG	19.505	29.651	-0.418825008729195	0.194164295673802
BSN	0.054	0.166	-1.12300374179227	0.0590718417122225
BSN-AS2	0.039	0.032	0.19782574332992	0.921010958077034
BSND	0.109	0.089	0.202711512497004	0.817252968693403
BSPH1	0.183	0.112	0.490987281546326	0.881354333999045
BSPRY	0.897	0.65	0.322083499169113	0.452280573904948
BST1	3.042	3.467	-0.130774472865785	0.323948206712253
BST2	33.454	36.874	-0.0973353347583821	0.860617639468869
BSX	0.169	0.104	0.485507815781701	0.863815536854052
BTAF1	14.412	17.881	-0.215677503707219	0.508440920681649
BTBD1	8.571	10.312	-0.18492385372014	0.80280901467935
BTBD10	7.694	8.327	-0.0790624429235789	0.764433691492493
BTBD11	0.268	0.639	-0.868917473866678	0.334009385783968
BTBD16	0.5	0.481	0.0387408283164304	1
BTBD17	0.094	0.041	0.829722715565696	0.817252968693403
BTBD18	0.034	0.019	0.581921545449721	0.398740758886016
BTBD19	2.702	2.395	0.120609008675128	0.881354333999045
BTBD2	9.23	12.888	-0.333837597359912	0.142724203601108
BTBD3	2.962	6.041	-0.712704845310997	0.0343948180907877
BTBD6	3.578	7.634	-0.757807969236511	0.0343948180907877
BTBD7	12.363	13.781	-0.108582690868218	0.504739317656498
BTBD8	2.249	2.385	-0.0587134513631257	0.860617639468869
BTBD9	1.784	2.082	-0.154470936034959	0.61972351563639
BTC	1.612	1.738	-0.0752593827587638	0.372834033102927
BTD	4.214	7.7	-0.602808013477641	0.0343948180907877
BTF3	193	127.74	0.412693240771442	0.0590718417122225
BTF3L4	3.399	3.459	-0.0174982592410527	0.967114551022031
BTF3P11	0.189	0.116	0.488156823953278	0.817252968693403
BTG1	8.358	16.319	-0.669110909123074	0.0480629081156716
BTG2	1.247	2.854	-0.827980852356745	0.0343948180907877
BTG3	3.892	3.641	0.0666647951304622	0.80280901467935
BTG4	0.108	0.074	0.37806613392005	0.80280901467935
BTK	11.659	15.056	-0.25569816889187	0.279771159552974
BTLA	0.285	0.293	-0.0276834287484166	0.61972351563639
BTN1A1	0.073	0.026	1.03236290312691	0.817252968693403
BTN2A1	30.384	24.94	0.19744321381804	0.279771159552974
BTN2A2	22.005	13.295	0.503881675568072	0.0590718417122225
BTN2A3P	2.53	3.575	-0.345745873406542	0.142724203601108
BTN3A1	40.095	36.264	0.100426124620444	0.508440920681649
BTN3A2	56.673	43.475	0.265111846602478	0.566721638778376
BTN3A3	42.205	33.209	0.239717773912611	0.194164295673802
BTNL10	0.152	0.087	0.557972402191693	0.764433691492493
BTNL2	0.07	0.05	0.336472236621213	0.772400777690161
BTNL3	0.094	0.066	0.353640040243578	0.702810242851536
BTNL8	0.592	0.392	0.412244795093543	0.372834033102927
BTNL9	6.622	8.112	-0.202947007723773	0.671178506004478
BTRC	2.617	2.848	-0.0845883700017205	0.671178506004478
BUB1	1.057	1.645	-0.442305677329235	0.671178506004478
BUB1B	2.414	2.53	-0.0469341800640889	0.881354333999045
BUB3	10.138	14.341	-0.346831827696918	0.0343948180907877
BUD13	8.196	7.757	0.0550505688679187	0.723423105940279
BUD31	10.897	7.919	0.319222586766474	0.279771159552974
BVES	0.308	0.377	-0.202145404474436	0.764433691492493
BVES-AS1	0.066	0.059	0.112117298120706	1
BYSL	1.321	1.443	-0.0883352542515456	0.829829860347728
BZRAP1	2.037	1.813	0.116495205471955	0.764433691492493
BZRAP1-AS1	0.456	0.341	0.290610332230869	0.909049169246308
BZW1	35.78	26.137	0.314037143111855	0.61972351563639
BZW2	4.233	6.069	-0.360282885314931	0.0782793034032209
C10orf10	11.266	7.163	0.452860452840208	0.279771159552974
C10orf105	0.056	0.04	0.336472236621213	0.578119965051734
C10orf107	0.948	1.017	-0.070257893793538	0.967114551022031
C10orf11	13.736	12.043	0.131536545316832	0.372834033102927
C10orf111	0.074	0.057	0.261013825369619	0.716816369821052
C10orf113	1.694	1.504	0.118964370702215	0.671178506004478
C10orf12	2.159	3.243	-0.406853675792511	0.0782793034032209
C10orf120	0.129	0.062	0.73267801931658	0.80280901467935
C10orf126	0.373	0.339	0.0955783122633654	0.863815536854052
C10orf128	1.882	2.138	-0.127535771439665	0.860617639468869
C10orf131	1.293	1.417	-0.0915768609188228	0.860617639468869
C10orf142	0.098	0.058	0.524524468124153	0.764433691492493
C10orf2	1.52	2.573	-0.526362198441422	0.0782793034032209
C10orf25	0.402	0.297	0.302719949816321	0.452280573904948
C10orf32	0.443	0.858	-0.661034329442827	0.115316556624888
C10orf32-ASMT	3.083	2.125	0.372131346527633	0.142724203601108
C10orf35	1.284	1.369	-0.0641003410385423	0.817252968693403
C10orf53	0.328	0.201	0.489708700325068	0.817252968693403
C10orf54	1.341	3.145	-0.852398285852862	0.0343948180907877
C10orf55	0.044	0.042	0.0465200156348927	0.961468682051133
C10orf62	0.471	0.623	-0.279688424771035	0.817252968693403
C10orf67	0.127	0.101	0.229066569617332	1
C10orf71	0.023	0.156	-1.91436179132039	0.372834033102927
C10orf71-AS1	0.171	0.104	0.497272657361287	0.863815536854052
C10orf76	8.34	12.802	-0.428538192349156	0.0480629081156716
C10orf82	0.138	0.088	0.449916870678998	0.730979414047977
C10orf88	1.497	2.205	-0.387264403461318	0.0782793034032209
C10orf90	0.035	0.033	0.0588405000229334	0.909049169246308
C10orf91	0.16	0.109	0.383825933004683	0.80280901467935
C10orf95	0.071	0.063	0.119545150649783	0.909049169246308
C10orf99	1.068	0.915	0.154618954244619	0.671178506004478
C11orf1	6.555	5.822	0.118584271892232	0.817252968693403
C11orf16	0.054	0.031	0.554996842079128	0.730979414047977
C11orf21	0.457	0.269	0.529972011292366	0.967114551022031
C11orf24	6.6	12.373	-0.628447030199459	0.0480629081156716
C11orf30	4.069	6.997	-0.542084216744207	0.0925254136736788
C11orf31	16.105	10.087	0.467882316710464	0.508440920681649
C11orf39	0.178	0.106	0.518344456180018	0.817252968693403
C11orf40	0.183	0.112	0.490987281546326	0.881354333999045
C11orf42	0.096	0.056	0.538996500732687	0.764433691492493
C11orf44	0.03	0.025	0.182321556793955	0.939748135619375
C11orf45	0.147	0.211	-0.36142554669733	0.468071627671729
C11orf49	7.567	8.968	-0.169865998057474	0.279771159552974
C11orf52	4.543	1.756	0.950549091564341	0.162994557525808
C11orf53	0.092	0.065	0.347401307153403	0.817252968693403
C11orf54	60.52	33.353	0.595826165581744	0.142724203601108
C11orf57	10.514	6.716	0.448214963181962	0.234779541217896
C11orf58	41.607	13.821	1.10207924772042	0.0343948180907877
C11orf63	3.105	2.834	0.0913245741169534	0.723423105940279
C11orf65	4.648	1.745	0.97968246389522	0.0590718417122225
C11orf68	2.024	3.45	-0.533298479618049	0.0343948180907877
C11orf70	0.956	1.351	-0.345842424908798	0.413154887052611
C11orf71	1.528	1.759	-0.140785775011092	0.921010958077034
C11orf72	0.047	0.052	-0.101096116871369	0.881354333999045
C11orf73	4.092	7.117	-0.553452440227754	0.0782793034032209
C11orf74	9.018	6.644	0.305508388247844	0.26836546243415
C11orf80	3.834	5.04	-0.273497437459825	0.61972351563639
C11orf84	2.243	4.621	-0.722796876350058	0.0343948180907877
C11orf85	0.495	0.281	0.566203093234944	0.508440920681649
C11orf86	0.184	0.175	0.0501497836854715	0.863815536854052
C11orf87	0.02	0.019	0.0512932943875505	0.860522173068768
C11orf88	0.313	0.192	0.488707818512372	0.817252968693403
C11orf91	0.158	0.155	0.0191699161077201	1
C11orf94	0.4	0.26	0.430782916092454	0.863815536854052
C11orf95	0.153	0.501	-1.18616817969243	0.0782793034032209
C11orf96	14.246	36.082	-0.929317960474449	0.0343948180907877
C11orf97	0.233	0.135	0.545763675127271	0.509466381620782
C11orf98	12.474	6.34	0.676767709654796	0.0590718417122225
C12orf10	5.008	7.147	-0.355656054440045	0.0925254136736788
C12orf29	5.103	3.331	0.426556042870292	0.0343948180907877
C12orf4	4.1	5.176	-0.233045583488337	0.508440920681649
C12orf40	0.185	0.045	1.41369333530801	0.668636248992913
C12orf42	0.395	0.321	0.207444641771106	0.914989682048062
C12orf43	1.661	2.241	-0.299502364187632	0.323948206712253
C12orf45	4.433	4.956	-0.11152240800398	0.61972351563639
[truncated: 24,468 more rows]
