# Supplementary material for: Immunomodulatory response to neoadjuvant nivolumab in non-metastatic clear cell renal cell carcinoma
Source: Sci Rep. 2024 Jan 17;14:1458. doi: 10.1038/s41598-024-51889-9 (PMC10792074; doi:10.1038/s41598-024-51889-9)
Supplement: Supplementary file 4 — Supplementary Table 2. [file 41598_2024_51889_MOESM4_ESM.csv]

	ResponderMean	NonresponderMean	log2foldchange	pvals
A1BG	0.93	0.652	0.355140024220648	0.286713286713287
A1BG-AS1	1.49333333333333	0.811	0.610497982625508	0.468531468531469
A1CF	0.946666666666667	3.649	-1.34926139394931	0.111888111888112
A2M	257.01	585.123	-0.82270708689727	0.0769230769230769
A2M-AS1	0.456666666666667	0.5	-0.0906543682681308	0.468531468531469
A2ML1	0.143333333333333	0.413	-1.05827467294153	0.374017420926232
A2MP1	0.0733333333333333	0.054	0.306031211119977	0.261835576206639
A3GALT2	0.09	0.071	0.23712979328895	0.335377018828284
A4GALT	16.2233333333333	22.392	-0.322253217035899	0.286713286713287
A4GNT	0.0366666666666667	0.087	-0.864040041530277	0.201139901159664
AA06	0.133333333333333	0.115	0.147920130076622	0.671325633556207
AAAS	39.5633333333333	36.14	0.0905024782362216	0.811188811188811
AACS	5.51666666666667	3.635	0.41716470216948	0.468531468531469
AACSP1	0.0633333333333333	0.29	-1.52146913948814	0.233485947481118
AADAC	0.15	0.098	0.425667815425684	0.670465159670094
AADACL2	0.11	0.563	-1.63279926234727	0.670896238995094
AADACL2-AS1	0.22	0.19	0.146603474191875	0.798760963917103
AADACL3	0.0366666666666667	0.05	-0.31015492830384	0.860756223383737
AADACL4	0.0633333333333333	0.084	-0.282405015350937	1
AADACP1	0.06	0.059	0.0168071183163812	1
AADAT	2.31	3.06	-0.281167391430587	0.271239392235502
AAED1	4.44	5.186	-0.155308310672339	0.111888111888112
AAGAB	7.12	5.356	0.284690297594958	0.468531468531469
AAK1	5.30666666666667	3.624	0.381385503567394	0.013986013986014
AAMDC	8.44666666666667	15.804	-0.626491186324261	0.013986013986014
AAMP	28.6766666666667	25.65	0.111540212348369	0.811188811188811
AANAT	0.176666666666667	0.155	0.130839600958811	0.799576466359101
AAR2	4.41	3.78	0.154150679827258	0.286713286713287
AARD	0.0366666666666667	0.048	-0.269332933783584	0.863333289536501
AARS	90.4266666666667	60.462	0.402524140622953	0.286713286713287
AARS2	6.87333333333333	6.614	0.038460575361103	0.811188811188811
AARSD1	9.16333333333333	9.989	-0.0862744740409681	0.692307692307692
AASDH	9.45666666666667	8.478	0.109245387222205	0.573426573426573
AASDHPPT	4.39	3.98	0.0980474077907338	0.937062937062937
AASS	6.02333333333333	14.173	-0.855697930248741	0.048951048951049
AATBC	0.0266666666666667	0.022	0.192371892647456	0.240539488286052
AATF	18.12	20.905	-0.142972064193695	0.468531468531469
AATK	0.326666666666667	0.364	-0.108213584640233	0.811188811188811
AATK-AS1	0.06	0.041	0.380772495517793	0.0816338092697294
ABALON	0.116666666666667	0.05	0.847297860387203	0.12608955395259
ABAT	3	4.913	-0.493272464518402	0.370629370629371
ABCA1	74.1533333333333	59.671	0.217288881261923	0.468531468531469
ABCA10	1.40666666666667	1.771	-0.230321519420886	0.370629370629371
ABCA11P	8.00333333333333	8.337	-0.0408453178634241	0.937062937062937
ABCA12	5.33	4.566	0.15471369007015	0.811188811188811
ABCA13	0.41	0.103	1.38142817146872	0.799576466359101
ABCA17P	0.0666666666666667	0.027	0.903868211875598	0.286076621493703
ABCA2	7.60333333333333	12.381	-0.487576291810368	0.048951048951049
ABCA3	16.55	17.839	-0.0750009699460585	0.468531468531469
ABCA4	0.2	0.367	-0.607044481506534	0.573426573426573
ABCA5	5.44	8.576	-0.455188543460595	0.160839160839161
ABCA6	3.48666666666667	4.132	-0.169815381288725	1
ABCA7	3.94666666666667	1.979	0.690279674167321	0.216783216783217
ABCA8	2.11666666666667	3.058	-0.36791858327038	1
ABCA9	2.59666666666667	1.842	0.343376633381432	0.573426573426573
ABCA9-AS1	0.173333333333333	0.15	0.144581228811108	0.865405618749041
ABCB1	18.7533333333333	26.693	-0.353029844354797	0.370629370629371
ABCB10	6.79666666666667	6.379	0.063420950658436	1
ABCB11	0.0333333333333333	0.039	-0.157003748809665	1
ABCB4	5.04	4.64	0.0826917158451134	0.937062937062937
ABCB5	17.97	0.14	4.8548165571683	0.396071227780264
ABCB6	12.82	10.17	0.231564241432055	0.811188811188811
ABCB7	20.3266666666667	26.649	-0.270817973563675	0.0769230769230769
ABCB8	2.22	1.095	0.706752832615724	0.370629370629371
ABCB9	1.55333333333333	1.079	0.364368473193447	0.573426573426573
ABCC1	19.25	12.635	0.421040319893636	0.286713286713287
ABCC10	4.44333333333333	3.203	0.327316974895487	0.160839160839161
ABCC11	0.126666666666667	0.085	0.398907707562005	0.144002472695721
ABCC12	0.0233333333333333	0.011	0.751987680582879	0.0514074240345745
ABCC13	0.186666666666667	0.106	0.565885400949018	0.350549184753466
ABCC2	44.9	23.604	0.643021605553286	1
ABCC3	43.56	32.788	0.284076703273976	0.937062937062937
ABCC4	11.2466666666667	15.866	-0.344106666430099	0.111888111888112
ABCC5	16.01	9.961	0.474536058845594	0.160839160839161
ABCC5-AS1	0.2	0.177	0.122167633974208	0.932461280031762
ABCC6	11.4533333333333	15.318	-0.290747799039457	1
ABCC6P1	2.27	1.838	0.211101807559816	0.351879772106333
ABCC6P2	1.96666666666667	2.12	-0.075076026440357	0.932554150528295
ABCC8	0.366666666666667	0.206	0.576577001328771	0.236078891003417
ABCC9	7.57666666666667	28.957	-1.34073862179502	0.027972027972028
ABCD1	7.2	4.376	0.497945960902329	0.573426573426573
ABCD2	0.99	0.502	0.679104823436906	0.672179411999236
ABCD3	34.5766666666667	47.935	-0.326666845753333	0.00699300699300699
ABCD4	7.70333333333333	11.321	-0.385006272477793	0.111888111888112
ABCE1	6.85	7.519	-0.093184498121756	0.370629370629371
ABCF1	16.04	16.825	-0.0477802730924231	0.692307692307692
ABCF2	19.3266666666667	14.838	0.264294377058066	0.468531468531469
ABCF3	15.5166666666667	13.849	0.113701687194386	0.468531468531469
ABCG1	17.9166666666667	21.198	-0.168175459265401	0.573426573426573
ABCG2	0.75	5.323	-1.9597191266424	0.00699300699300699
ABCG4	0.08	0.117	-0.380147300123874	0.798211733671429
ABCG5	0.03	0.077	-0.942608040191529	0.437269121577933
ABCG8	0.04	0.236	-1.77495235091167	0.931607809110024
ABHD1	0.146666666666667	0.425	-1.06392673068022	0.0275621412108777
ABHD10	3.89666666666667	5.016	-0.252511316514752	0.236078891003417
ABHD11	4.56666666666667	4.679	-0.0243008677181098	1
ABHD11-AS1	0.2	0.215	-0.072320661579626	0.551366594434226
ABHD12	59.54	42.395	0.339617924831664	0.370629370629371
ABHD12B	0.45	0.589	-0.269178600887221	0.796818743045881
ABHD13	1.24333333333333	1.486	-0.178292001307953	0.573426573426573
ABHD14A	1.22666666666667	1.61	-0.271933715483642	0.468531468531469
ABHD14A-ACY1	1.36666666666667	1.595	-0.154499051194655	0.865589372133214
ABHD14B	1.64666666666667	1.88	-0.132518734310137	0.468531468531469
ABHD15	1.90333333333333	1.46	0.265170299279564	0.351215457504671
ABHD16A	12.65	10.321	0.203476560589733	0.573426573426573
ABHD16B	0.0466666666666667	0.048	-0.0281708769666963	1
ABHD17A	20.43	23.919	-0.157668713358937	0.573426573426573
ABHD17B	4.26666666666667	5.251	-0.207585652398261	0.370629370629371
ABHD17C	1.25	0.771	0.483210456733017	0.0422385446799479
ABHD2	6.12666666666667	3.943	0.440708973363941	0.0769230769230769
ABHD3	6.29333333333333	3.306	0.643751872650412	0.048951048951049
ABHD4	2.76333333333333	2.948	-0.0646892938479961	0.811188811188811
ABHD5	1.95333333333333	2.127	-0.0851752212972887	1
ABHD6	1.95	3.758	-0.656057528415618	0.013986013986014
ABHD8	1.08666666666667	1.089	-0.00214493724031679	1
ABI1	22.79	18.436	0.212016568399331	0.160839160839161
ABI2	2.60666666666667	3.246	-0.219351203203289	0.553567833859498
ABI3	5.57666666666667	4.314	0.256725678363658	0.573426573426573
ABI3BP	34.5	36.256	-0.0496455608082817	0.468531468531469
ABL1	8.86	9.263	-0.044481205654901	0.811188811188811
ABL2	11.6066666666667	10.095	0.139539393907133	0.811188811188811
ABLIM1	9.39	14.443	-0.430564574898858	0.160839160839161
ABLIM2	2.82666666666667	1.784	0.460240126977884	0.672179411999236
ABLIM3	18.05	29.534	-0.492396457272692	0.216783216783217
ABO	2.43333333333333	6.562	-0.992033375052674	0.216783216783217
ABR	15.65	11.372	0.319316723197409	0.160839160839161
ABRA	0.0533333333333333	0.047	0.126413924855659	0.864097891963543
ABRACL	3.18	2.462	0.255907169029824	0.932554150528295
ABT1	1.88666666666667	1.622	0.151151647853761	0.160839160839161
ABTB1	5.54	6.8	-0.204928111422869	0.468531468531469
ABTB2	2.73666666666667	1.136	0.879227314497268	0.111888111888112
ACAA1	14.93	13.058	0.133971638786657	0.468531468531469
ACAA2	19.2566666666667	44.085	-0.828262267413926	0.0769230769230769
ACACA	14.5866666666667	12.103	0.186654513689149	0.573426573426573
ACACB	10.1933333333333	10.393	-0.0193985907734782	0.932554150528295
ACAD10	6.36666666666667	6.473	-0.0165636331788987	1
ACAD11	17.54	40.408	-0.834543798221715	0.286713286713287
ACAD8	7.16	7.581	-0.0571351361016125	0.811188811188811
ACAD9	33.1333333333333	35.744	-0.0758425978923715	1
ACADL	22.5	31.714	-0.343242914557001	0.468531468531469
ACADM	26.91	51.058	-0.640464276702987	0.027972027972028
ACADS	12.4366666666667	11.397	0.0872989356913584	0.937062937062937
ACADSB	3.4	6.344	-0.623734052710431	0.00699300699300699
ACADVL	159.176666666667	164.913	-0.0354033656119018	1
ACAN	6.52	19.879	-1.11478952221382	0.111888111888112
ACAP1	4.95666666666667	3.107	0.467075841393044	0.216783216783217
ACAP2	9.09666666666667	10.702	-0.162522593836975	0.027972027972028
ACAP3	4.32666666666667	4.976	-0.139828932829044	0.811188811188811
ACAT1	28.6866666666667	63.06	-0.787654215374571	0.0769230769230769
ACAT2	5.76333333333333	4.103	0.33979759756704	0.370629370629371
ACBD3	14.5333333333333	11.062	0.272929050114393	0.468531468531469
ACBD4	6.12	10.984	-0.584877571941435	0.048951048951049
ACBD5	37.9733333333333	37.053	0.024534838871569	0.937062937062937
ACBD6	25.0533333333333	32.717	-0.266887934612313	0.027972027972028
ACBD7	0.106666666666667	0.046	0.841067310636568	0.667399491777309
ACCS	6.63	6.309	0.0496276188090987	0.692307692307692
ACCSL	0.0533333333333333	0.055	-0.0307716586667538	0.663329443870328
ACD	3.3	3.789	-0.138179663564029	0.370629370629371
ACE	19.55	26.281	-0.295870958211466	0.692307692307692
ACE2	7.25	16.21	-0.804626866881001	0.216783216783217
ACER1	0.0633333333333333	0.281	-1.48994288584137	1
ACER2	0.893333333333333	1.001	-0.113794994478428	0.611600239820941
ACER3	2.13	1.633	0.265703165733006	0.160839160839161
ACHE	1.11333333333333	0.359	1.13179140881436	0.351879772106333
ACIN1	28.7033333333333	36.708	-0.245981454916802	0.027972027972028
ACKR1	3.09333333333333	5.09	-0.498028572432432	0.573426573426573
ACKR2	0.246666666666667	0.226	0.0875028982578199	1
ACKR3	7.24333333333333	11.061	-0.423343902319889	0.286713286713287
ACKR4	1.62	1.28	0.235566071312767	0.811188811188811
ACLY	97.7766666666667	67.612	0.368900484347171	0.811188811188811
ACMSD	25.5833333333333	26.333	-0.0288818076917507	0.937062937062937
ACO1	17.21	13.22	0.263759775799908	0.468531468531469
ACO2	41.6366666666667	51.411	-0.210870968037114	0.573426573426573
ACOT1	5.52333333333333	7.115	-0.253223688771454	0.692307692307692
ACOT11	3.95666666666667	3.522	0.116372909879452	0.811188811188811
ACOT12	0.0366666666666667	0.087	-0.864040041530277	0.495387116408403
ACOT13	1.12333333333333	1.125	-0.00148257996022284	0.553567833859498
ACOT2	11.7566666666667	19.953	-0.528959052390543	0.111888111888112
ACOT4	0.56	2.099	-1.32127953609144	0.027972027972028
ACOT6	0.0766666666666667	0.136	-0.573187865480967	0.147971733837703
ACOT7	11.6466666666667	17.462	-0.405007075350815	0.160839160839161
ACOT8	3.29	2.241	0.383965369958491	0.351879772106333
ACOT9	12.93	14.133	-0.0889622956022476	0.692307692307692
ACOX1	15.02	14.97	0.00333444790445166	0.937062937062937
ACOX2	1.15	3.286	-1.04990907723992	0.027972027972028
ACOX3	6.34666666666667	6.93	-0.0879300725067022	0.573426573426573
ACOXL	0.21	0.102	0.722134717433198	0.203647342311117
ACP1	19.1833333333333	16.968	0.122712629237401	0.573426573426573
ACP2	7.67	4.595	0.512347859571515	0.468531468531469
ACP5	20.4	25.003	-0.203460916818606	0.573426573426573
ACP6	5.12	6.243	-0.198306397028191	0.370629370629371
ACPP	2.32333333333333	1.913	0.194330245646207	0.692307692307692
ACPT	0.06	0.072	-0.182321556793955	0.226902768501224
ACR	0.313333333333333	0.415	-0.281010933634758	0.553567833859498
ACRBP	3.98666666666667	2.095	0.643401906480275	0.00699300699300699
ACRC	8.64666666666667	6.725	0.251341964732285	0.692307692307692
ACRV1	0.29	0.263	0.0977268908027551	0.865405618749041
ACSBG1	0.05	0.2	-1.38629436111989	0.797379392453563
ACSBG2	0.16	0.156	0.02531780798429	1
ACSF2	5.58666666666667	2.768	0.702257768630404	0.0769230769230769
ACSF3	11.9633333333333	9.401	0.241030349894992	0.573426573426573
ACSL1	29.3966666666667	29.994	-0.0201160724275086	0.937062937062937
ACSL3	8.17333333333333	6.9	0.169355410796687	0.573426573426573
ACSL4	16.1133333333333	10.375	0.440248020490465	0.048951048951049
ACSL5	12.3333333333333	8.248	0.402334877261456	0.468531468531469
ACSL6	0.4	0.194	0.723606388044654	0.127665752812112
ACSM1	0.493333333333333	0.482	0.0232409640394509	0.811188811188811
ACSM2A	14.1066666666667	56.374	-1.38536056042438	0.048951048951049
ACSM2B	16.7833333333333	68.257	-1.40289366241183	0.160839160839161
ACSM3	5.45	9.672	-0.573619504637339	0.111888111888112
ACSM4	0.0433333333333333	0.04	0.0800427076735364	0.663329443870328
ACSM5	5.56	13.899	-0.91621878684013	0.027972027972028
ACSM6	0.0933333333333333	0.037	0.925259401856916	0.389423695735026
ACSS1	6.28	6.993	-0.107539668241622	0.468531468531469
ACSS2	10.13	9.558	0.0581228181046254	0.937062937062937
ACSS3	6.74666666666667	11.142	-0.501673195847469	0.351879772106333
ACTA1	94.1533333333333	42.763	0.789251416249865	0.216783216783217
ACTA2	302.656666666667	772.54	-0.937084737626856	0.111888111888112
ACTA2-AS1	2.78333333333333	1.548	0.586685475027119	0.216783216783217
ACTB	4191.78666666667	3675.507	0.131435972805549	0.573426573426573
ACTBL2	0.113333333333333	0.049	0.838513030831471	0.390098049894995
ACTC1	1.36666666666667	2.644	-0.659918236947288	0.286713286713287
ACTG1	1402.05	1381.117	0.0150428592595398	1
ACTG1P17	0.286666666666667	0.186	0.432573426866243	0.397375604153625
ACTG1P20	1.11666666666667	1.191	-0.0644452332042977	1
ACTG1P4	0.596666666666667	0.682	-0.133671047676771	0.734966060194915
ACTG2	17.68	19.242	-0.0846613327295755	0.937062937062937
ACTL10	0.113333333333333	0.077	0.386527907088414	0.0731105908402387
ACTL6A	9.11666666666667	12.284	-0.298193362378695	0.048951048951049
ACTL6B	0.05	0.041	0.198450938723838	0.489256527495736
ACTL7A	0.05	0.041	0.198450938723838	0.489256527495736
ACTL7B	0.0666666666666667	0.066	0.0100503358535013	0.932274382285632
ACTL8	0.223333333333333	0.034	1.88230489910074	0.662867949973661
ACTL9	0.05	0.046	0.083381608939051	0.796536667813908
ACTN1	37.3966666666667	45.172	-0.18889585197266	0.692307692307692
ACTN1-AS1	0.143333333333333	0.125	0.136859182717197	0.86503583978125
ACTN2	3.37666666666667	1.487	0.820128362114464	0.111888111888112
ACTN3	0.613333333333333	0.124	1.59862699632988	1
ACTN4	199.34	233.749	-0.159235980545469	0.468531468531469
ACTR10	9.34333333333333	12.918	-0.323958611101694	0.0769230769230769
ACTR1A	16.4033333333333	13.143	0.221595268709906	0.370629370629371
ACTR1B	16.32	15.664	0.0410262637478065	0.692307692307692
ACTR2	51.3766666666667	39.18	0.271017700974124	0.216783216783217
ACTR3	25.3433333333333	20.528	0.210725902698955	0.286713286713287
ACTR3B	3.54666666666667	3.766	-0.060005234989572	0.734966060194915
ACTR3BP2	0.05	0.051	-0.0198026272961799	1
ACTR3BP5	0.0433333333333333	0.056	-0.256429528947676	0.931510968626804
ACTR3C	26.42	15.407	0.539299347494541	0.013986013986014
ACTR5	1.56	2.121	-0.3072018543211	0.150224234757526
ACTR6	7.09	7.292	-0.0280925162723804	1
ACTR8	3.61	3.69	-0.0219186857076463	0.811188811188811
ACTRT1	0.06	0.052	0.143100843640673	0.491118850480673
ACTRT2	0.05	0.046	0.083381608939051	0.796536667813908
ACTRT3	0.426666666666667	0.246	0.55067153231319	0.799305734575964
ACVR1	23.51	17.756	0.280702375580189	0.937062937062937
ACVR1B	6.46666666666667	4.51	0.360363623886586	0.286713286713287
ACVR1C	0.223333333333333	0.065	1.23427815382126	0.0341146192697712
ACVR2A	2.03	3.447	-0.529468494481033	0.0223094586479299
ACVR2B	0.78	1.318	-0.524576795378815	0.027972027972028
ACVR2B-AS1	0.0533333333333333	0.06	-0.117783035656384	0.932461280031762
ACVRL1	5.58	12.829	-0.832519456873984	0.111888111888112
ACY1	11.4233333333333	13.828	-0.19103747484097	0.370629370629371
ACY3	5.01333333333333	11.173	-0.801399123711617	0.0769230769230769
ACYP1	5.02666666666667	8.406	-0.514188662671225	0.048951048951049
ACYP2	1.59333333333333	1.066	0.401914932091602	0.048951048951049
ADA	17.5766666666667	10.404	0.524381917287864	0.111888111888112
ADAD1	0.106666666666667	0.091	0.158849200608813	0.670465159670094
ADAD2	0.116666666666667	0.084	0.328504066972036	0.55302054432976
ADAL	1.45333333333333	1.861	-0.24725420896728	0.468531468531469
ADAM10	61.3433333333333	51.224	0.180278326912492	0.811188811188811
ADAM11	0.253333333333333	0.119	0.755582651500738	0.445620171915974
ADAM12	6.70666666666667	2.788	0.877777563665151	0.692307692307692
ADAM15	18.9233333333333	16.498	0.137156567075985	0.937062937062937
ADAM17	18.0066666666667	12.803	0.341062541232318	0.160839160839161
ADAM18	0.09	0.157	-0.556436135018043	0.734966060194915
ADAM19	2.37	3.628	-0.42579157710585	0.370629370629371
ADAM1A	3.50333333333333	3.292	0.0622196134059268	0.573426573426573
ADAM2	0.0766666666666667	0.069	0.105360515657826	0.732832626867774
ADAM20	1.40333333333333	2.902	-0.726549795435816	0.0512694972322205
ADAM20P1	0.48	0.591	-0.208029913504162	0.351879772106333
ADAM21	0.0433333333333333	0.056	-0.256429528947676	1
ADAM21P1	0.0366666666666667	0.048	-0.269332933783584	0.545142232684914
ADAM22	5.87	11.41	-0.664635530033979	0.0769230769230769
ADAM23	0.176666666666667	0.551	-1.13747009127486	0.0751217939922998
ADAM28	12.5966666666667	9.823	0.248705654000555	0.286713286713287
ADAM29	0.15	0.138	0.083381608939051	0.865405618749041
ADAM30	0.04	0.024	0.510825623765991	0.334663120692419
ADAM32	0.663333333333333	0.823	-0.215678571626641	0.573426573426573
ADAM33	0.87	0.551	0.456758402495715	0.811188811188811
ADAM3A	0.106666666666667	0.091	0.158849200608813	0.670465159670094
ADAM5	0.0433333333333333	0.037	0.158004249143248	0.604026557611744
ADAM6	0.0366666666666667	0.039	-0.0616935690053399	1
ADAM7	0.0233333333333333	0.018	0.259511195485085	0.370356162348094
ADAM8	3.43333333333333	1.138	1.10425927086334	0.216783216783217
ADAM9	127.606666666667	127.24	0.00287754926891059	0.573426573426573
ADAMDEC1	8.04666666666667	1.915	1.43554030436867	0.811188811188811
ADAMTS1	8.08	14.533	-0.587030053111029	0.111888111888112
ADAMTS10	6.24333333333333	8.096	-0.259855884757222	0.692307692307692
ADAMTS12	1.21666666666667	2.244	-0.61214510873416	0.446247540116428
ADAMTS13	2.49666666666667	1.548	0.477992733693483	0.468531468531469
ADAMTS14	1.02333333333333	0.25	1.40935963405089	0.351879772106333
ADAMTS15	0.24	0.337	-0.33944400701037	0.468531468531469
ADAMTS16	1.19	1.054	0.121360857004267	0.611600239820941
ADAMTS17	0.53	0.741	-0.335123618749919	0.216783216783217
ADAMTS18	0.166666666666667	1.345	-2.08815348228186	0.013986013986014
ADAMTS19	0.0166666666666667	0.033	-0.683096844706444	0.560331581960177
ADAMTS19-AS1	0.1	0.093	0.0725706928348356	0.932180349683703
ADAMTS2	4.24	6.545	-0.434138130117997	0.468531468531469
ADAMTS20	0.0333333333333333	0.145	-1.47017584510059	1
ADAMTS3	0.29	0.735	-0.929989576232317	0.127140840337194
ADAMTS4	1.45666666666667	1.766	-0.192566381742379	0.573426573426573
ADAMTS5	0.906666666666667	1.747	-0.655880439512123	0.027972027972028
ADAMTS6	0.413333333333333	0.394	0.047903460633039	1
ADAMTS7	1.33333333333333	2.524	-0.638162872227186	0.216783216783217
ADAMTS7P1	0.0333333333333333	0.023	0.371063681390832	0.259088071113509
ADAMTS8	0.0333333333333333	0.101	-1.10856261952128	0.199878984617749
ADAMTS9	11.24	13.456	-0.179946258765047	0.468531468531469
ADAMTS9-AS1	0.516666666666667	1.524	-1.08169581500141	0.149662184948968
ADAMTS9-AS2	0.0933333333333333	0.24	-0.944461608840851	0.0419550512463813
ADAMTSL1	2.28666666666667	1.754	0.265196259119693	0.937062937062937
ADAMTSL2	1.24333333333333	7.217	-1.75864340910252	0.027972027972028
ADAMTSL3	3.1	5.914	-0.645920309939185	0.286713286713287
ADAMTSL4	6.76333333333333	5.561	0.195737916964187	0.937062937062937
ADAMTSL4-AS1	0.196666666666667	0.138	0.354256563074451	0.610615388900512
ADAMTSL5	0.05	0.076	-0.418710334858185	0.548003210533435
ADAP1	2.9	2.001	0.371063681390832	0.468531468531469
ADAP2	23.89	16.219	0.387276566832166	0.160839160839161
ADAR	113.566666666667	73.926	0.429325443128225	0.00699300699300699
ADARB1	5.01333333333333	7.763	-0.437267827569959	0.286713286713287
ADARB2	0.02	0.027	-0.300104592450338	0.665608864852482
ADARB2-AS1	0.13	0.114	0.131336002061087	0.799033902917306
ADAT1	5.61666666666667	4.59	0.201858344057807	0.160839160839161
ADAT2	0.633333333333333	0.762	-0.184949679200224	0.125563185871343
ADAT3	0.686666666666667	0.59	0.151726436215752	0.865589372133214
ADCK1	1.33	1.306	0.0182099113794232	0.937062937062937
ADCK2	8.2	5.982	0.315379194062451	0.370629370629371
ADCK3	20.6	20.251	0.017086900746224	1
ADCK4	9.7	5.859	0.504146944946685	0.370629370629371
ADCK5	1.02	1.003	0.0168071183163812	0.932554150528295
ADCY1	1.86333333333333	1.858	0.00286635810725119	0.397375604153625
ADCY10	0.49	0.735	-0.405465108108164	0.932554150528295
ADCY10P1	0.04	0.04	0	1
ADCY2	0.59	1.327	-0.810553497432442	0.734966060194915
ADCY3	10.5933333333333	10.849	-0.0238480373998534	0.937062937062937
ADCY4	3.09666666666667	11.278	-1.29252766122735	0.00699300699300699
ADCY5	2.80666666666667	10.698	-1.33805926852293	0.013986013986014
ADCY6	7.98666666666667	8.447	-0.0560378641662207	0.672179411999236
ADCY7	14.9833333333333	6.366	0.855967143389619	0.013986013986014
ADCY8	0.493333333333333	2.543	-1.63991468733207	0.731746419259066
ADCY9	5.39333333333333	8.384	-0.44116150461645	0.048951048951049
ADCYAP1	0.05	0.08	-0.470003629245736	0.49718413717942
ADCYAP1R1	0.09	0.065	0.325422400434628	1
ADD1	40.7266666666667	51.528	-0.235242270691078	0.0769230769230769
ADD2	1.98	0.491	1.39440799589406	0.111888111888112
ADD3	26.3166666666667	26.945	-0.0235952993519187	1
ADD3-AS1	0.0933333333333333	0.115	-0.20875481386211	1
ADGB	0.0533333333333333	0.048	0.105360515657826	0.931607809110024
ADGRA1	0.0366666666666667	0.037	-0.00904983551991781	0.860756223383737
ADGRA1-AS1	0.2	0.177	0.122167633974208	0.932461280031762
ADGRA2	3.11	9.919	-1.15982938357271	0.013986013986014
ADGRA3	12.96	11.88	0.0870113769896299	0.937062937062937
ADGRB1	1.41333333333333	0.292	1.57695245728961	0.350549184753466
ADGRB2	0.596666666666667	0.224	0.979712558311651	0.235432792454236
ADGRB3	0.363333333333333	0.735	-0.704549812657757	0.216783216783217
ADGRD1	1.17333333333333	0.994	0.165866773267459	0.937062937062937
ADGRE1	1.89	0.875	0.770108221696074	0.0755243344899036
ADGRE2	8.37333333333333	4.76	0.56480438468856	0.216783216783217
ADGRE3	0.536666666666667	0.44	0.198602442398092	1
ADGRE4P	1.66	1.742	-0.048216276061859	0.553567833859498
ADGRE5	30.0133333333333	22.238	0.299839190089364	0.0769230769230769
ADGRF1	0.0833333333333333	0.293	-1.25732397982293	0.271239392235502
ADGRF2	0.0533333333333333	0.169	-1.15333718835736	1
ADGRF3	0.186666666666667	0.129	0.369512090699413	0.147406821655405
ADGRF4	0.573333333333333	0.665	-0.148319759516465	0.351879772106333
ADGRF5	14.1766666666667	49.832	-1.25705992735441	0.027972027972028
ADGRG1	54.3033333333333	69.204	-0.242473052011308	0.370629370629371
ADGRG2	1.78	0.453	1.3684765178031	0.351879772106333
ADGRG3	0.16	0.164	-0.0246926125903715	0.49718413717942
ADGRG4	0.0133333333333333	0.032	-0.8754687373539	0.727647334009205
ADGRG5	0.34	0.416	-0.201739642651056	0.672179411999236
ADGRG6	13.7366666666667	10.069	0.310607259749138	0.692307692307692
ADGRG7	0.06	0.058	0.0339015516756812	0.931895884298048
ADGRL1	2.37	2.117	0.112889962994312	0.468531468531469
ADGRL2	30.0266666666667	27.08	0.103290427679196	0.692307692307692
ADGRL3	1.23333333333333	5.6	-1.51304606675903	0.0769230769230769
ADGRL3-AS1	0.203333333333333	0.177	0.138696935925418	0.932461280031762
ADGRL4	7.84333333333333	28.292	-1.28291516510258	0.00699300699300699
ADGRV1	0.05	0.232	-1.53471436623816	0.0338674112411686
ADH1A	0.966666666666667	0.586	0.500533937729443	0.611600239820941
ADH1B	15.82	26.403	-0.512202677720277	0.811188811188811
ADH1C	1.19333333333333	0.711	0.517833360923395	0.937062937062937
ADH4	0.123333333333333	0.102	0.189917903685889	0.495387116408403
ADH5	13.56	22.581	-0.509984562208255	0.027972027972028
ADH6	0.286666666666667	1.751	-1.80962223170641	0.0515910562593653
ADH7	0.346666666666667	0.055	1.84103051823484	0.495387116408403
ADHFE1	1.71333333333333	2.955	-0.545057860059098	0.0769230769230769
ADI1	6.77333333333333	6.138	0.0984943778446271	0.937062937062937
ADIG	0.276666666666667	0.227	0.197863394641131	0.351215457504671
ADIPOQ	0.51	0.142	1.27858366811711	1
ADIPOQ-AS1	0.0233333333333333	0.022	0.0588405000229336	0.724150145962334
ADIPOR1	24.5333333333333	17.797	0.321002833298872	0.370629370629371
ADIPOR2	3.47333333333333	3.526	-0.0150493363185674	0.692307692307692
ADIRF	27.4866666666667	68.897	-0.91891159709672	0.048951048951049
ADK	19.3466666666667	20.698	-0.0675169378981038	0.468531468531469
ADM	18.0666666666667	13.759	0.272375464331811	0.468531468531469
ADM2	0.56	0.711	-0.238735646074046	0.692307692307692
ADM5	0.16	0.088	0.597837000755621	0.174510036270675
ADNP	20.78	19.081	0.0852979101228768	0.286713286713287
ADNP-AS1	0.273333333333333	0.213	0.249399885880764	0.234785271403162
ADNP2	3.08666666666667	3.02	0.0218349286031999	0.672179411999236
ADO	0.6	0.49	0.202524264111474	0.573426573426573
ADORA1	0.42	0.119	1.26113121816588	0.396724443689538
ADORA2A	0.243333333333333	0.212	0.137845970802315	0.797657982672306
ADORA2A-AS1	0.403333333333333	1.226	-1.11174876657348	0.111888111888112
ADORA2B	0.613333333333333	0.384	0.468266009347195	0.865405618749041
ADORA3	6.77333333333333	4.533	0.401609362083459	0.160839160839161
ADPGK	10.6366666666667	7.398	0.36309745821178	0.286713286713287
ADPGK-AS1	0.05	0.037	0.301105092783922	0.254914885333494
ADPRH	1.14666666666667	1.185	-0.0328835918698972	0.811188811188811
ADPRHL1	0.436666666666667	0.434	0.00612559342668258	1
ADPRHL2	5.69333333333333	3.651	0.444294797018814	0.468531468531469
ADPRM	2.72333333333333	3.232	-0.171244520455047	0.271239392235502
ADRA1A	0.666666666666667	1.161	-0.554746810823919	0.573426573426573
ADRA1B	1.41	2.743	-0.665462507565389	0.160839160839161
ADRA1D	0.03	0.041	-0.312374685042152	0.666954528692819
ADRA2A	0.293333333333333	0.853	-1.06744992868754	0.149662184948968
ADRA2B	0.356666666666667	1.512	-1.44438691795164	0.0141150927179531
ADRA2C	2.48	1.458	0.531192926590424	0.672179411999236
ADRB1	0.12	0.084	0.356674943938732	0.864475412174535
ADRB2	7.31	5.829	0.226397814698274	0.160839160839161
ADRB3	0.03	0.036	-0.182321556793955	0.931119451837747
ADRBK1	21.5866666666667	20.338	0.059584782772379	0.937062937062937
ADRBK2	2.95666666666667	2.329	0.238623516751174	0.160839160839161
ADRM1	23.96	15.73	0.420816056177062	0.160839160839161
ADSL	42.4833333333333	48.302	-0.128361125514725	0.692307692307692
ADSS	14.7466666666667	12.722	0.147684290289357	0.370629370629371
ADSSL1	12.5133333333333	20.609	-0.498933131099118	0.370629370629371
ADTRP	0.32	0.373	-0.153257423850043	0.672179411999236
AEBP1	31.37	185.076	-1.77491452932689	0.048951048951049
AEBP2	5.48333333333333	6.589	-0.183688403388412	0.0769230769230769
AEN	4.11333333333333	2.137	0.654830753472121	0.370629370629371
AES	42.4	43.866	-0.0339911703013218	0.937062937062937
AFAP1	3.03	4.033	-0.285947896369953	0.286713286713287
AFAP1-AS1	0.546666666666667	0.015	3.59578903104792	0.109025342571214
AFAP1L1	4.16333333333333	13.238	-1.15677544622735	0.013986013986014
AFAP1L2	2.62333333333333	7.494	-1.04965692661029	0.00699300699300699
AFF1	30.33	29.935	0.0131089573231745	0.937062937062937
AFF2	0.266666666666667	0.505	-0.638558990275542	0.216783216783217
AFF3	3.13333333333333	6.611	-0.746637527743592	0.160839160839161
AFF4	23.68	22.826	0.0367305728843966	1
AFG3L1P	0.44	0.457	-0.0379086639818978	1
AFG3L2	38.3433333333333	51.068	-0.286577402718295	0.160839160839161
AFM	0.233333333333333	0.604	-0.95110615155952	0.611600239820941
AFMID	4.71	5.049	-0.0695022958484522	0.811188811188811
AFP	0.17	0.073	0.845338995901871	0.551366594434226
AFTPH	16.21	13.1	0.213016105540479	1
AGA	18.1233333333333	14.842	0.199739242941778	0.937062937062937
AGAP1	25.44	25.088	0.013933094303924	0.937062937062937
AGAP1-IT1	0.176666666666667	0.254	-0.363069549140479	0.55302054432976
AGAP11	22.5233333333333	69.104	-1.12106080732237	0.027972027972028
AGAP2	1.42	1.414	0.00423430413878838	0.932554150528295
AGAP2-AS1	1.51	1.479	0.0207434670981701	0.573426573426573
AGAP3	11.0566666666667	9.424	0.15977393738162	0.553567833859498
AGAP4	132.373333333333	85.26	0.439920802011068	0.468531468531469
AGAP5	90.9866666666667	79.726	0.132117219700783	0.811188811188811
AGAP6	116.99	95.279	0.205279031449574	0.216783216783217
AGAP7P	33.4066666666667	18.537	0.588986746116517	0.692307692307692
AGAP9	321.633333333333	178.996	0.586048721135872	0.160839160839161
AGBL1	0.08	0.087	-0.083881483980702	1
AGBL1-AS1	0.0833333333333333	0.074	0.118783535989967	0.797379392453563
AGBL2	1.25666666666667	1.351	-0.0723823461862519	1
AGBL3	0.74	1.558	-0.744508040232478	0.111888111888112
AGBL4	0.326666666666667	0.583	-0.579246903353984	0.468531468531469
AGBL4-IT1	0.173333333333333	0.166	0.04322873455082	0.932180349683703
AGBL5	6.63333333333333	5.983	0.103185328654442	0.811188811188811
AGBL5-AS1	0.25	0.22	0.127833371509885	0.932461280031762
AGER	4.04	5.355	-0.281786011926653	0.0769230769230769
AGFG1	9.25	5.15	0.585626836848689	0.048951048951049
AGFG2	2.43	3.644	-0.405190722045255	0.111888111888112
AGGF1	18.85	18.677	0.00922009356254986	0.932554150528295
AGK	6	4.145	0.369856680640797	0.160839160839161
AGL	13.13	16.195	-0.209802864308588	0.692307692307692
AGMAT	1.45	6.04	-1.42684045551424	0.216783216783217
AGMO	0.77	4.848	-1.83993101290142	0.013986013986014
AGO1	4.53	5.007	-0.100114993852865	0.573426573426573
AGO2	8.95666666666667	8.911	0.00511166532870757	0.811188811188811
AGO3	10.24	10.605	-0.035023968405284	0.937062937062937
AGO4	3.31	3.359	-0.0146951212411841	0.553567833859498
AGPAT1	21.3466666666667	16.914	0.232753918100374	0.937062937062937
AGPAT2	5.60333333333333	5.522	0.0146215452444518	0.799576466359101
AGPAT3	7.97	6.511	0.202191438547399	0.573426573426573
AGPAT4	0.586666666666667	0.68	-0.147635998806065	0.271239392235502
AGPAT4-IT1	0.48	0.404	0.172371225940786	0.468531468531469
AGPAT5	1.6	2.838	-0.573095949492115	0.048951048951049
AGPS	19.5833333333333	20.453	-0.0434507066398705	0.937062937062937
AGR2	0.146666666666667	0.554	-1.32900224850309	0.396071227780264
AGR3	0.11	0.173	-0.452811228705363	0.864662996340343
AGRN	61.7233333333333	49.527	0.220144057967774	0.811188811188811
AGRP	0.106666666666667	0.091	0.158849200608813	0.932274382285632
AGT	7.31	14.858	-0.709295166967927	0.160839160839161
AGTPBP1	8.22	10.778	-0.270936810443216	0.573426573426573
AGTR1	0.29	3.406	-2.46341293824211	0.00699300699300699
AGTR2	0.03	0.066	-0.78845736036427	1
AGTRAP	7.75333333333333	7.015	0.100072144867985	0.811188811188811
AGXT	0.0466666666666667	0.139	-1.0914437991895	0.105405628206113
AGXT2	8.26	33.052	-1.38665749130605	0.048951048951049
AHCTF1	16.95	14.979	0.123618613639877	0.0769230769230769
AHCTF1P1	0.373333333333333	0.209	0.580137423656219	0.0271346634326963
AHCY	32.0033333333333	25.44	0.229517325569501	0.468531468531469
AHCYL1	24.1033333333333	23.43	0.0283328909990467	1
AHCYL2	4.99	4.273	0.15511975310154	1
AHDC1	3.09666666666667	3.792	-0.202567320235138	0.937062937062937
AHI1	11.44	15.47	-0.301786678633323	0.370629370629371
AHNAK	866.743333333333	930.722	-0.0712177360666984	0.811188811188811
AHNAK2	121.436666666667	144.396	-0.173166660370434	0.811188811188811
AHR	16.7433333333333	18.604	-0.105376442268007	0.811188811188811
AHRR	0.376666666666667	0.231	0.488942912516483	0.55302054432976
AHSA1	28.3366666666667	30.082	-0.0597703782718638	0.370629370629371
AHSA2	8.30666666666667	9.055	-0.0862586860842339	0.611600239820941
AHSG	0.0466666666666667	0.041	0.129458067236887	0.664702655563573
AHSP	0.553333333333333	0.339	0.489960485302029	0.553567833859498
AICDA	0.1	0.084	0.174353387144778	0.799033902917306
AIDA	20.3433333333333	20.6	-0.0125378179072415	0.937062937062937
AIF1	56.34	32.469	0.551118974467108	0.160839160839161
AIF1L	3.59666666666667	2.497	0.364917479304297	0.370629370629371
AIFM1	45.02	39.23	0.137665075257125	0.937062937062937
AIFM2	2.41333333333333	2.086	0.145760561150935	0.573426573426573
AIFM3	1.08333333333333	0.483	0.807781333003101	0.271239392235502
AIG1	13.3233333333333	14.86	-0.109156155234491	0.937062937062937
AIM1	12.1833333333333	10.825	0.118210623639124	0.811188811188811
AIM1L	0.113333333333333	0.167	-0.387660483474658	0.232180890683575
AIM2	4.06666666666667	1.184	1.23392512660929	0.216783216783217
AIMP1	12.6566666666667	14.282	-0.120815917551317	0.370629370629371
AIMP2	8.29	5.245	0.457774727298943	0.216783216783217
AIP	18.2933333333333	18.479	-0.0100982574457684	1
AIPL1	0.216666666666667	0.192	0.120864702193792	0.67175335428125
AIRE	0.03	0.056	-0.624154309072994	0.301699582478348
AIRN	0.0633333333333333	0.056	0.123060092757227	0.732832626867774
AJAP1	1.41333333333333	2.352	-0.509315049460624	0.573426573426573
AJUBA	2.35666666666667	3.986	-0.525540030550231	0.111888111888112
AK1	4.60333333333333	7.429	-0.478610581416578	0.048951048951049
AK2	100.236666666667	136.873	-0.311519432081836	0.160839160839161
AK3	6.87333333333333	6.696	0.0261388567335299	0.692307692307692
AK4	4.60333333333333	3.901	0.165547748228572	0.573426573426573
AK5	0.156666666666667	0.24	-0.426518517305997	0.468531468531469
AK6	7.97666666666667	7.208	0.101329092946135	0.932554150528295
AK7	0.69	1.103	-0.469097421662198	0.370629370629371
AK8	1.19	1.041	0.133771517490606	0.692307692307692
AK9	3.83333333333333	5.243	-0.313159106889301	0.468531468531469
AKAP1	8.68333333333333	11.519	-0.282592366413103	0.0769230769230769
AKAP10	8.88333333333333	8.126	0.0891080643782088	0.573426573426573
AKAP11	8.88666666666667	10.434	-0.160517678517748	0.446247540116428
AKAP12	7.46	14.602	-0.671603091418225	0.216783216783217
AKAP13	23.8033333333333	23.513	0.01227216720744	0.937062937062937
AKAP14	0.426666666666667	0.411	0.0374098537493185	0.932368024838616
AKAP17A	8.63333333333333	9.673	-0.113707819163028	0.937062937062937
AKAP2	2.99666666666667	4.998	-0.511537272597341	0.111888111888112
AKAP3	0.12	0.164	-0.312374685042152	0.55191993685833
AKAP4	0.06	0.051	0.162518929497775	0.489879545485255
AKAP5	0.333333333333333	0.195	0.536143431750281	0.799576466359101
AKAP6	1.10333333333333	3.847	-1.2489577230493	0.013986013986014
AKAP7	2.74666666666667	3.114	-0.125520018158536	0.692307692307692
AKAP8	9.35	9.524	-0.0184385853240209	0.468531468531469
AKAP8L	27.7133333333333	27.687	0.000950656204832358	0.937062937062937
AKAP9	39.9666666666667	54.778	-0.315242880128015	0.286713286713287
AKIP1	6.15	4.864	0.234590937154561	0.811188811188811
AKIRIN1	4.97666666666667	3.323	0.403892333510532	0.0769230769230769
AKIRIN2	4.60333333333333	4.102	0.115306019102902	0.799576466359101
AKNA	14.5066666666667	8.414	0.544711328711248	0.204271214050544
AKNAD1	0.0766666666666667	0.055	0.332133835022615	0.732832626867774
AKR1A1	33.05	34.183	-0.0337068781642307	0.811188811188811
AKR1B1	180.2	108.886	0.503765881810027	0.468531468531469
AKR1B10	3.86333333333333	17.45	-1.50780927996489	0.370629370629371
AKR1B15	0.216666666666667	0.284	-0.270614163939633	0.863717199311065
AKR1C1	19	34.026	-0.582685959093505	0.216783216783217
AKR1C2	1.71	2.306	-0.299021051332299	0.811188811188811
AKR1C3	112.77	122.333	-0.0813964883429117	0.811188811188811
AKR1C4	0.113333333333333	0.21	-0.616774201775371	0.55191993685833
AKR1C6P	0.05	0.046	0.083381608939051	0.796536667813908
AKR1C8P	0.233333333333333	0.824	-1.26170248353418	0.175106438207238
AKR1D1	0.0766666666666667	0.114	-0.39673142813941	0.732109958246776
AKR1E2	1.24666666666667	2.858	-0.829648756749345	0.048951048951049
AKR7A2	24.66	38.406	-0.443031199651723	0.286713286713287
AKR7A2P1	0.0866666666666667	0.095	-0.0918075492531227	0.931991103445201
AKR7A3	7.45333333333333	27.167	-1.29334164182329	0.160839160839161
AKR7L	0.716666666666667	3.029	-1.44137697857364	0.00699300699300699
AKT1	27.4633333333333	28.537	-0.0383497092370768	0.811188811188811
AKT1S1	6.27666666666667	3.012	0.734234744063304	0.160839160839161
AKT2	23.56	21.638	0.0850993305180041	0.692307692307692
AKT3	18.4466666666667	44.281	-0.87567200545393	0.027972027972028
AKTIP	7.1	9.079	-0.24586927034235	0.370629370629371
ALAD	5.43333333333333	6.571	-0.190113208771124	0.468531468531469
ALAS1	9.39333333333333	7.032	0.289529057419549	0.216783216783217
ALAS2	0.676666666666667	0.21	1.17007125265025	0.107834434360574
ALB	0.273333333333333	1.114	-1.40502036889704	0.111888111888112
ALCAM	8.79666666666667	10.909	-0.215215274768497	0.370629370629371
ALDH16A1	6.01666666666667	3.532	0.532669113369067	0.286713286713287
ALDH18A1	58.9666666666667	26.436	0.802245594889423	0.468531468531469
ALDH1A1	173.446666666667	106.796	0.484949682755758	0.468531468531469
ALDH1A2	0.606666666666667	2.131	-1.25636714069589	0.027972027972028
ALDH1A3	1.33	1.207	0.0970410001182678	0.811188811188811
ALDH1B1	1.91	2.35	-0.207312086097529	0.468531468531469
ALDH1L1	3.37	14.614	-1.46706722900476	0.048951048951049
ALDH1L1-AS1	0.223333333333333	0.209	0.0663311717520912	1
ALDH1L1-AS2	0.03	0.037	-0.209720530982069	1
ALDH1L2	0.893333333333333	0.901	-0.00854547277154527	0.932461280031762
ALDH2	31.8966666666667	33.65	-0.053511544967675	0.692307692307692
ALDH3A1	0.616666666666667	0.514	0.182105363949096	0.351879772106333
ALDH3A2	19.9933333333333	40.816	-0.713675276746702	0.0769230769230769
ALDH3B1	7.00333333333333	3.879	0.590808837730969	0.160839160839161
ALDH3B2	0.216666666666667	0.638	-1.07997820912322	0.931607809110024
ALDH4A1	7.04	7.222	-0.0255237526853151	0.811188811188811
ALDH5A1	3.00666666666667	3.536	-0.162164099368974	0.397375604153625
ALDH6A1	3.86333333333333	17.073	-1.48596789960555	0.00699300699300699
ALDH7A1	22.1433333333333	31.889	-0.364724649728849	0.048951048951049
ALDH8A1	5.37	2.955	0.597329257662712	0.351879772106333
ALDH9A1	20.7466666666667	18.208	0.130524533258106	0.937062937062937
ALDOA	725.403333333333	560.139	0.25854285478929	0.468531468531469
ALDOB	1.86	42.054	-3.11837801902113	0.160839160839161
ALDOC	9.63666666666667	20.833	-0.7709630005861	0.216783216783217
ALG1	13.0966666666667	9.671	0.303226028167433	0.468531468531469
ALG10	3.73333333333333	6.869	-0.609717045598805	0.00699300699300699
ALG10B	1.44666666666667	2.19	-0.414639484384206	0.027972027972028
ALG11	27.1033333333333	30.47	-0.117085871445981	0.573426573426573
ALG12	19.7766666666667	15.82	0.223227829262934	0.692307692307692
ALG13	12.02	13.681	-0.129436079830916	0.027972027972028
ALG14	7.82333333333333	7.308	0.0681410826790622	1
ALG1L	0.213333333333333	0.535	-0.919410859210399	0.0512694972322205
ALG1L2	0.0933333333333333	0.174	-0.622877984713389	0.0618947227230609
ALG1L9P	1.28666666666667	1.627	-0.234682933428271	0.573426573426573
ALG2	18.1033333333333	19.925	-0.0958791412976346	0.811188811188811
ALG3	14.1233333333333	8.022	0.565640508622497	0.216783216783217
ALG5	19.03	21.663	-0.129589054829096	0.468531468531469
ALG6	5.80666666666667	6.814	-0.159972636482528	0.573426573426573
ALG8	24.0233333333333	22.584	0.0617838893170518	1
ALG9	6.43666666666667	6.291	0.0228907671844207	1
ALK	0.61	0.147	1.42302637038862	0.0506274490749394
ALKBH1	1.25333333333333	1.763	-0.34121023468204	0.034362336223524
ALKBH2	2.99666666666667	3.962	-0.27924838846094	0.150224234757526
ALKBH3	5.31333333333333	5.049	0.0510291808171805	0.692307692307692
ALKBH3-AS1	0.0366666666666667	0.032	0.13613217432458	0.659583559763367
ALKBH4	0.723333333333333	0.536	0.299735996795593	0.553567833859498
ALKBH5	18.2133333333333	13.506	0.299019895441775	0.468531468531469
ALKBH6	2.36666666666667	2.33	0.0156142278015508	0.573426573426573
ALKBH7	3.79	3.171	0.178319023538125	0.692307692307692
ALKBH8	1.66	2.001	-0.186829453233145	0.468531468531469
ALLC	0.0666666666666667	0.073	-0.0907543632684643	1
ALMS1	19.8933333333333	19.848	0.00228142083789604	1
ALMS1-IT1	0.0666666666666667	0.091	-0.311154428636923	0.550811209723299
ALMS1P	2.42666666666667	1.479	0.495152389811822	0.811188811188811
ALOX12	0.1	0.203	-0.708035793053696	0.551366594434226
ALOX12-AS1	1.17333333333333	1.389	-0.168735362830311	0.397375604153625
ALOX12B	0.506666666666667	2.46	-1.5800633037542	1
ALOX12P2	0.0666666666666667	0.066	0.0100503358535013	0.931895884298048
ALOX15	0.0766666666666667	0.084	-0.0913497785882281	1
ALOX15B	0.266666666666667	0.36	-0.300104592450338	0.932461280031762
ALOX15P1	0.203333333333333	0.136	0.402191782763195	0.106863714993379
ALOX5	22.96	12.951	0.572580566209915	0.370629370629371
ALOX5AP	7.89666666666667	9.307	-0.164326075700989	0.811188811188811
ALOXE3	0.236666666666667	0.829	-1.25356747376804	0.552471249392588
ALPI	0.0766666666666667	0.217	-1.04043033328537	0.445620171915974
ALPK1	5.64	4.947	0.131102733264396	0.370629370629371
ALPK2	18.0466666666667	28.518	-0.457574471341882	0.370629370629371
ALPK3	3.94666666666667	3.017	0.268608380610826	0.811188811188811
ALPL	8.05	16.347	-0.708372302838599	0.286713286713287
ALPP	0.0233333333333333	0.026	-0.108213584640233	0.929903346673691
ALPPL2	0.03	0.026	0.143100843640673	0.598725069652847
ALS2	15.29	14.038	0.0854310816327412	0.573426573426573
ALS2CL	5.47666666666667	1.987	1.01387067981139	0.573426573426573
ALS2CR11	0.696666666666667	0.585	0.174695209058891	1
ALS2CR12	1.27	1.697	-0.289845085781589	0.351879772106333
ALX1	0.2	0.464	-0.841567185678219	0.734966060194915
ALX3	0.0733333333333333	0.042	0.557345639400883	0.347188132241917
ALX4	0.0233333333333333	0.015	0.441832752279039	0.397351523632636
ALYREF	7.38	6.374	0.146546422617236	0.937062937062937
AMACR	13.3233333333333	11.656	0.133695815162219	0.811188811188811
AMBN	0.0366666666666667	0.047	-0.248279524585752	0.862359138918573
AMBP	0.246666666666667	0.696	-1.03731176280431	0.351879772106333
AMBRA1	13.9633333333333	10.291	0.305165119436879	0.048951048951049
AMD1	11.0566666666667	14.684	-0.283724901343736	0.468531468531469
AMDHD1	0.84	1.848	-0.78845736036427	0.468531468531469
AMDHD2	7.70666666666667	5.289	0.376456563052224	0.573426573426573
AMELX	0.303333333333333	0.267	0.127583652442536	0.798760963917103
AMELY	0.1	0.085	0.162518929497775	0.670032384553428
AMER1	1.45	2.098	-0.369420953541622	0.160839160839161
AMER2	0.0166666666666667	0.016	0.0408219945202552	0.432426944459452
AMER3	0.0433333333333333	0.041	0.0553500950831649	0.728783854655488
AMFR	33.6466666666667	18.884	0.577598989559966	0.286713286713287
AMH	0.87	0.398	0.782041206364192	0.395415946022569
AMHR2	0.126666666666667	0.125	0.0132452267500207	1
AMICA1	14.8066666666667	11.404	0.261113358747746	0.573426573426573
AMIGO1	1.52333333333333	2.477	-0.486147234269219	0.286713286713287
AMIGO2	4.47333333333333	1.877	0.868459085271054	0.216783216783217
AMIGO3	0.856666666666667	0.546	0.450429913476251	0.286713286713287
AMMECR1	0.693333333333333	0.523	0.281929419962331	0.034362336223524
AMMECR1L	4.02333333333333	3.472	0.147379949643227	0.0622559296277068
AMN	5.18	17.793	-1.23400006525331	0.00699300699300699
AMN1	3.06333333333333	3.701	-0.189099405704533	0.468531468531469
AMOT	3.99666666666667	5.522	-0.32327943313665	0.468531468531469
AMOTL1	3.00666666666667	6.079	-0.704008163360163	0.027972027972028
AMOTL2	10.8433333333333	12.59	-0.149352396239105	0.937062937062937
AMPD1	1.56333333333333	0.439	1.27007615969704	0.370629370629371
AMPD2	10.5433333333333	7.263	0.372700782025417	0.286713286713287
AMPD3	9.09	5.098	0.578326602235464	0.160839160839161
AMPH	0.3	0.324	-0.0769610411361284	0.865405618749041
AMT	6.36666666666667	9.497	-0.399899912876341	0.111888111888112
AMTN	0.15	0.131	0.135437970895104	0.734614033438328
AMY1A	0.38	0.471	-0.214686841295986	0.49718413717942
AMY1B	0.176666666666667	0.237	-0.293795423257073	0.395415946022569
AMY1C	0.186666666666667	0.218	-0.155170567728004	0.734614033438328
AMY2A	0.223333333333333	0.546	-0.893953552028003	0.150224234757526
AMY2B	62.5166666666667	136.72	-0.782501850947549	0.0769230769230769
AMZ1	0.633333333333333	0.228	1.02165124753198	0.0896366654363974
AMZ2	33.7333333333333	26.479	0.242134502179992	0.160839160839161
AMZ2P1	1.12	1.373	-0.203669441478831	0.370629370629371
ANAPC1	21.1566666666667	20.665	0.0235136166865734	0.811188811188811
ANAPC10	5.94	7.945	-0.290833666614126	0.027972027972028
ANAPC11	6.23333333333333	4.697	0.282987228147573	1
ANAPC13	4.77666666666667	4.408	0.0803218813213575	0.692307692307692
ANAPC15	10.2466666666667	13.145	-0.249089008739504	0.286713286713287
ANAPC16	4.05666666666667	4.582	-0.121773965699978	0.468531468531469
ANAPC1P1	1.05333333333333	0.27	1.36129305891447	0.160839160839161
ANAPC2	5.55	6.967	-0.227386788289639	0.216783216783217
ANAPC4	10.63	10.484	0.0138299068926965	0.937062937062937
ANAPC5	34.7366666666667	23.392	0.395401721768858	0.370629370629371
ANAPC7	16.33	13.13	0.218104218667669	0.027972027972028
ANG	10.6033333333333	29.905	-1.03685727340358	0.013986013986014
ANGEL1	2.48666666666667	3.031	-0.197949472528106	0.573426573426573
ANGEL2	6.28333333333333	4.734	0.283130114134118	0.048951048951049
ANGPT1	0.59	2.421	-1.41181342003829	0.0277767058242594
ANGPT2	6.25	14.26	-0.82487695123784	0.160839160839161
ANGPT4	0.14	0.225	-0.474457979595116	0.397375604153625
ANGPTL1	0.606666666666667	0.687	-0.124354800819618	0.799576466359101
ANGPTL2	3.17	7.668	-0.883324237294209	0.013986013986014
ANGPTL3	0.41	2.871	-1.94625852042271	0.611600239820941
ANGPTL4	125.216666666667	79.086	0.459509702188676	0.811188811188811
ANGPTL5	0.0566666666666667	0.07	-0.211309093667207	0.797935427134745
ANGPTL6	0.156666666666667	0.073	0.763660964887604	0.106377949784045
ANGPTL7	0.226666666666667	0.041	1.70990844279773	0.540450266748161
ANHX	0.0366666666666667	0.04	-0.0870113769896298	1
ANK1	1.48	4.986	-1.21459189732534	0.0769230769230769
ANK2	55.29	11.099	1.60573704618	0.00699300699300699
ANK3	9.73	15.484	-0.464593336517488	0.286713286713287
ANKAR	3.23666666666667	3.469	-0.0693223743524887	0.468531468531469
ANKDD1A	0.353333333333333	0.596	-0.522828768627347	0.286713286713287
ANKDD1B	0.766666666666667	0.504	0.419475845177763	0.799576466359101
ANKEF1	1.92666666666667	1.358	0.349778364879672	0.0626173742147871
ANKFN1	0.863333333333333	0.077	2.41699544417179	0.268585791453275
ANKFY1	7.25666666666667	5.431	0.289797307525638	0.160839160839161
ANKH	6.54666666666667	8.649	-0.278487693066165	0.111888111888112
ANKHD1	24.88	28.568	-0.138222942421169	0.573426573426573
ANKHD1-EIF4EBP3	11.9766666666667	16.146	-0.298712028515506	0.0769230769230769
ANKIB1	13.0633333333333	18.84	-0.366172945604787	0.216783216783217
ANKK1	0.153333333333333	0.232	-0.414123170851279	0.370629370629371
ANKLE1	0.23	0.162	0.350482973690811	0.351215457504671
ANKLE2	17.6133333333333	12.397	0.351201683130005	0.286713286713287
ANKMY1	6.88	5.115	0.296441252541662	0.111888111888112
ANKMY2	5.3	5.801	-0.0903234959258511	0.370629370629371
ANKRA2	5.39	6.642	-0.208867738033649	0.468531468531469
ANKRD1	1.07666666666667	1.041	0.0336880589336236	1
ANKRD10	24.92	30.889	-0.214729439550998	0.0769230769230769
ANKRD11	42.3366666666667	50.259	-0.171536100531387	0.111888111888112
ANKRD12	8.44333333333333	11.78	-0.333026002877966	0.370629370629371
ANKRD13A	24.5966666666667	14.241	0.546485804164875	0.216783216783217
ANKRD13B	0.59	1.078	-0.602740214569178	0.107834434360574
ANKRD13C	4.71333333333333	5.139	-0.0864631362097757	0.573426573426573
ANKRD13D	6.24	4.618	0.301018471449033	0.111888111888112
ANKRD16	1.95333333333333	2.395	-0.203845915942067	0.216783216783217
ANKRD17	50.0933333333333	58.584	-0.15657368972111	0.286713286713287
ANKRD18A	4.44	4.068	0.0875028982578199	0.811188811188811
ANKRD18B	0.02	0.143	-1.96711235670592	0.475629083753086
ANKRD18DP	0.0333333333333333	0.035	-0.0487901641694321	0.863717199311065
ANKRD19P	0.04	0.041	-0.0246926125903715	0.931510968626804
ANKRD2	0.343333333333333	0.438	-0.243517117820874	0.937062937062937
ANKRD20A1	12.9	11.412	0.122561878016373	0.692307692307692
ANKRD20A11P	0.573333333333333	0.581	-0.0132834757125221	1
ANKRD20A19P	0.0233333333333333	0.022	0.0588405000229334	0.643792925899544
ANKRD20A2	9.52333333333333	6.963	0.313134511614162	0.692307692307692
ANKRD20A3	0.35	0.387	-0.100491538546323	0.865405618749041
ANKRD20A4	1.48	12.584	-2.14038407797995	0.160839160839161
ANKRD20A5P	1.19	2.132	-0.58310719918016	0.498371653491916
ANKRD20A8P	1.47666666666667	0.901	0.494037316762734	0.204271214050544
ANKRD20A9P	0.00666666666666667	0.015	-0.810930216216329	0.428536792061782
ANKRD22	2.15666666666667	0.318	1.91426771604666	0.013986013986014
ANKRD23	1.5	1.232	0.196826242996836	0.672179411999236
ANKRD24	1.12666666666667	0.918	0.204821309188464	0.799576466359101
ANKRD26	11.8133333333333	18.942	-0.472152841735139	0.111888111888112
ANKRD26P1	0.0166666666666667	0.015	0.105360515657826	0.252243831251775
ANKRD26P3	0.0166666666666667	0.026	-0.444685821261446	0.717585814582076
ANKRD27	8.45333333333333	8.049	0.0490129807893188	0.573426573426573
ANKRD28	6.80666666666667	7.575	-0.106950827327023	0.811188811188811
ANKRD29	2.28333333333333	0.882	0.95119958658137	0.107834434360574
ANKRD30A	0.0166666666666667	0.16	-2.26176309847379	0.325179480098328
ANKRD30B	0.11	0.032	1.23474446299269	0.405226115499529
ANKRD30BL	0.0933333333333333	0.083	0.117336706704542	0.661939249831951
ANKRD30BP2	0.0233333333333333	0.026	-0.108213584640233	0.724150145962334
ANKRD30BP3	0.05	0.048	0.040821994520255	0.796536667813908
ANKRD31	0.393333333333333	0.46	-0.15656906069154	0.573426573426573
ANKRD33	0.183333333333333	0.171	0.0696424330557471	0.864475412174535
ANKRD33B	1.61	0.786	0.717032665549302	0.0769230769230769
ANKRD34A	0.0733333333333333	0.125	-0.533298479618049	0.235432792454236
ANKRD34B	0.0233333333333333	0.097	-1.42482802512213	0.930921158681072
ANKRD34C	0.0166666666666667	0.026	-0.444685821261446	1
ANKRD34C-AS1	0.12	0.104	0.143100843640673	0.798211733671429
ANKRD35	0.13	0.937	-1.97514883178284	0.268585791453275
ANKRD36	82.6633333333333	88.257	-0.0654768786777966	0.937062937062937
ANKRD36B	42.8966666666667	38.218	0.115487514018284	1
ANKRD36BP1	0.0366666666666667	0.048	-0.269332933783584	1
ANKRD36BP2	2.38666666666667	5.255	-0.78928231202447	0.216783216783217
ANKRD36C	34.0866666666667	53.516	-0.451074373627629	0.111888111888112
ANKRD37	7.97666666666667	8.459	-0.0587103500697052	0.468531468531469
ANKRD39	6.43333333333333	3.677	0.559395604923595	0.048951048951049
ANKRD40	6.18666666666667	8.046	-0.262778634837652	0.160839160839161
ANKRD42	5.97	6.09	-0.0199011543172949	0.937062937062937
ANKRD44	22.37	17.555	0.242381965881643	0.370629370629371
ANKRD44-IT1	0.153333333333333	0.131	0.157416877613879	0.611108746649372
ANKRD45	1.08666666666667	0.221	1.59270748417489	0.175701884260093
ANKRD46	2.45333333333333	3.132	-0.244224134055882	0.468531468531469
ANKRD49	2.78	2.407	0.144069768901611	0.370629370629371
ANKRD50	3.92333333333333	8.815	-0.809513183245758	0.027972027972028
ANKRD52	5.71	4.131	0.323699515253291	0.468531468531469
ANKRD53	0.486666666666667	0.56	-0.140357357694923	0.937062937062937
ANKRD54	1.8	1.698	0.0583355770129634	0.692307692307692
ANKRD55	0.08	0.077	0.0382212128201979	0.865221109696188
ANKRD6	2.58666666666667	3.409	-0.276048947628748	0.271239392235502
ANKRD60	0.0233333333333333	0.032	-0.315852949418477	1
ANKRD61	0.11	0.091	0.189620859275566	0.608623075028318
ANKRD62	0.193333333333333	0.039	1.60085416874271	1
ANKRD62P1-PARP4P3	0.05	0.044	0.127833371509885	0.731381397172062
ANKRD63	0.0633333333333333	0.062	0.0212773984472851	1
ANKRD65	0.113333333333333	0.269	-0.864378050659742	0.150224234757526
ANKRD66	0.0666666666666667	0.064	0.0408219945202552	0.931991103445201
ANKRD7	0.17	0.245	-0.365459773494465	0.573426573426573
ANKRD9	0.503333333333333	0.283	0.575805743497623	0.175106438207238
ANKS1A	6.74	6.89	-0.0220111601013515	0.692307692307692
ANKS1B	3.11333333333333	4.593	-0.388839441771015	0.00699300699300699
ANKS3	4.15333333333333	4.089	0.015610783308692	0.811188811188811
ANKS4B	0.516666666666667	1.879	-1.29109707816828	0.048951048951049
ANKS6	1.27333333333333	1.555	-0.199837411680823	0.351879772106333
ANKUB1	0.03	0.037	-0.209720530982069	1
ANKZF1	15.4266666666667	11.789	0.268930720347376	0.216783216783217
ANLN	2.08666666666667	1.84	0.125802324823003	0.498371653491916
ANO1	4.55	18.529	-1.40420983933742	0.00699300699300699
ANO1-AS2	0.1	0.085	0.162518929497775	0.670032384553428
ANO10	11.9433333333333	14.977	-0.226342448361506	0.370629370629371
ANO2	1.87666666666667	5.919	-1.1486703622251	0.027972027972028
ANO3	0.11	2.389	-3.07814978153339	0.0141150927179531
ANO4	1.17666666666667	2.151	-0.603247268008497	1
ANO5	2.18666666666667	0.354	1.82083668013625	0.013986013986014
ANO6	91.7	84.427	0.0826351236060001	0.937062937062937
ANO7	0.156666666666667	0.157	-0.00212539931231337	1
ANO8	2.65	3.304	-0.220574215660601	0.468531468531469
ANO9	2.51333333333333	4.32	-0.541645508904264	0.370629370629371
ANOS1	3.71	2.477	0.403983726112121	0.286713286713287
ANP32A	52.1	56.419	-0.0796410324461807	0.811188811188811
ANP32A-IT1	0.0933333333333333	0.118	-0.234507309964525	0.497778937009161
ANP32AP1	0.11	0.149	-0.303465940153043	0.443089594342133
ANP32B	37.5933333333333	81.571	-0.774647076935513	0.013986013986014
ANP32C	0.113333333333333	0.166	-0.381654459414446	0.55191993685833
ANP32D	0.47	0.698	-0.395486408058268	0.216783216783217
ANP32E	8.12	12.961	-0.467614694267651	0.048951048951049
ANPEP	23.32	83.901	-1.28032617087097	0.0769230769230769
ANTXR1	27.6366666666667	91.545	-1.19768726120455	0.027972027972028
ANTXR2	7.31666666666667	9.931	-0.305506327068151	0.468531468531469
ANTXRL	0.03	0.03	0	0.654223052902096
ANTXRLP1	0.283333333333333	0.247	0.137235724188275	0.798760963917103
ANXA1	98.04	75.693	0.258689872769559	0.370629370629371
ANXA10	0.133333333333333	0.064	0.733969175080201	0.731746419259066
ANXA11	32.6833333333333	33.997	-0.0394070214548357	0.937062937062937
ANXA13	1.42333333333333	8.015	-1.72831324748909	0.0769230769230769
ANXA2	363.77	168.041	0.772313802544541	0.468531468531469
ANXA2P1	0.103333333333333	0.056	0.612608318075933	0.493570905091792
ANXA2P2	5.53666666666667	1.57	1.26031701559688	0.013986013986014
ANXA2P3	0.166666666666667	0.048	1.24479479884619	0.493570905091792
ANXA2R	1.57	0.956	0.496072985290953	0.0341146192697712
ANXA3	2.30333333333333	2.502	-0.0827330629332505	0.937062937062937
ANXA4	188.203333333333	102.26	0.610004348996845	0.048951048951049
ANXA5	212.89	142.602	0.400718067260363	0.468531468531469
ANXA6	43.72	52.67	-0.18624037018696	0.573426573426573
ANXA7	35.6	34.394	0.0344635072959771	0.937062937062937
ANXA8	4.56666666666667	6.484	-0.35055405970746	0.865589372133214
ANXA8L1	5.15666666666667	3.73	0.323882142261141	0.865405618749041
ANXA9	0.843333333333333	0.669	0.231578232925228	0.553567833859498
AOAH	34.6	21.527	0.474545720851369	0.160839160839161
AOAH-IT1	0.183333333333333	0.182	0.00729930248161154	1
AOC1	30.54	22.1	0.323459691266779	0.937062937062937
AOC2	1.31333333333333	0.807	0.487000045353921	0.799305734575964
AOC3	6.05333333333333	8.783	-0.372208950429943	0.937062937062937
AOC4P	0.303333333333333	0.326	-0.0720650705239216	1
AOX1	4.45333333333333	20.856	-1.54398879719081	0.160839160839161
AOX2P	0.0166666666666667	0.017	-0.0198026272961798	1
AP1AR	1.96333333333333	2.607	-0.283556425955979	0.0769230769230769
AP1B1	28.7733333333333	22.018	0.267588731633558	0.573426573426573
AP1B1P1	0.1	0.083	0.186329578191494	0.667842678975699
AP1G1	16.36	14.771	0.102173532116138	0.468531468531469
AP1G2	10.41	10.338	0.00694045585303	0.937062937062937
AP1M1	13.24	9.659	0.315352427311703	0.370629370629371
AP1M2	0.696666666666667	1.843	-0.972842901379076	0.107834434360574
AP1S1	13.48	8.843	0.421580919890563	0.468531468531469
AP1S2	18.59	16.273	0.133116509054875	0.811188811188811
AP1S3	2.92	1.61	0.595349437283819	0.107834434360574
AP2A1	27.16	18.998	0.357411592222505	0.468531468531469
AP2A2	18.0733333333333	17.076	0.0567635865066941	0.932554150528295
AP2B1	24.13	25.87	-0.0696281165609973	0.573426573426573
AP2M1	74.2633333333333	55.524	0.29080197536146	0.468531468531469
AP2S1	23.6066666666667	15.922	0.393827357349262	0.692307692307692
AP3B1	36.6633333333333	40.299	-0.0945494908480703	0.573426573426573
AP3B2	0.83	0.27	1.12300374179227	0.0769230769230769
AP3D1	28.5866666666667	22.402	0.243790168064834	0.468531468531469
AP3M1	7.33333333333333	6.052	0.192041368764097	0.111888111888112
AP3M2	1.61333333333333	3.33	-0.724669871931922	0.00699300699300699
AP3S1	13.7466666666667	20.584	-0.403717704498794	0.027972027972028
AP3S2	1.75666666666667	1.403	0.224805272764837	0.370629370629371
AP4B1	5.82333333333333	6.575	-0.121401742585973	0.160839160839161
AP4B1-AS1	0.0766666666666667	0.072	0.0628009012390304	0.863525649390925
AP4E1	6.85666666666667	3.799	0.590483540791268	0.048951048951049
AP4M1	20.0133333333333	13.813	0.370788540379329	0.692307692307692
AP4S1	1.25333333333333	1.878	-0.404400712052378	0.286713286713287
AP5B1	1.88	1.086	0.548770555330114	0.370629370629371
AP5M1	5.98666666666667	6.341	-0.0575017105119508	0.811188811188811
AP5S1	1.31333333333333	0.925	0.350529976111445	0.497778937009161
AP5Z1	3.20333333333333	1.798	0.577516998264663	0.468531468531469
APAF1	9.72666666666667	8.595	0.123690615591717	0.111888111888112
APBA1	0.286666666666667	0.503	-0.562270069520295	0.048951048951049
APBA2	7.81333333333333	1.374	1.73810548224054	0.027972027972028
APBA3	3.94	3.979	-0.00984980813494918	0.937062937062937
APBB1	7.28	11.709	-0.475226914657993	0.446247540116428
APBB1IP	56.59	26.803	0.747318469603962	0.111888111888112
APBB2	6.86666666666667	15.708	-0.827491349588338	0.013986013986014
APBB3	7.04333333333333	7.202	-0.0222772222668278	0.937062937062937
APC	22.7433333333333	24.723	-0.0834619222901336	1
APC2	0.02	0.02	0	1
APCDD1	6.49333333333333	7.155	-0.097035403462135	0.937062937062937
APCDD1L	0.343333333333333	0.166	0.726714004199029	0.67175335428125
APCDD1L-AS1	0.0366666666666667	0.039	-0.0616935690053399	0.860756223383737
APCS	0.886666666666667	0.236	1.32363730808203	0.549132676312728
APEH	17.3066666666667	12.865	0.296581337994017	0.216783216783217
APELA	0.03	0.024	0.22314355131421	0.427848467603497
APEX1	43.1833333333333	60.446	-0.336295786142685	0.027972027972028
APEX2	4.38333333333333	2.601	0.52191348348915	0.0905249348176291
APH1A	27.3533333333333	20.921	0.268084959144419	0.468531468531469
APH1B	1.07666666666667	0.964	0.110533832938047	0.937062937062937
API5	11.87	12.675	-0.0656173408556703	0.468531468531469
APIP	8.72	7.155	0.197807824912474	0.692307692307692
APITD1	1.96333333333333	3.324	-0.526525167997816	0.111888111888112
APITD1-CORT	0.366666666666667	0.577	-0.453389096389747	0.12661543975488
APLF	1.72333333333333	3.396	-0.678337868596873	0.111888111888112
APLN	5.64666666666667	8.425	-0.400138075682627	0.160839160839161
APLNR	0.513333333333333	5.632	-2.39529449109831	0.027972027972028
APLP1	1.30333333333333	0.441	1.08363548886446	0.468531468531469
APLP2	109.676666666667	95.089	0.142723348207333	0.811188811188811
APMAP	18.4866666666667	15.081	0.203614078140974	0.468531468531469
APOA1	0.296666666666667	0.125	0.864295436755775	0.444990704737244
APOA1-AS	0.153333333333333	0.152	0.00873367996875463	0.932554150528295
APOA1BP	26.58	16.714	0.463912361705855	0.370629370629371
APOA2	0.2	0.216	-0.0769610411361282	0.799305734575964
APOA4	0.05	0.068	-0.307484699747961	0.864475412174535
APOA5	0.0766666666666667	0.067	0.13477440086412	0.668723772651359
APOB	5.99666666666667	2.266	0.973187596688518	0.937062937062937
APOBEC1	0.266666666666667	0.228	0.156653810045377	0.811188811188811
APOBEC2	0.13	0.061	0.756660586282271	0.0698991555842114
APOBEC3A	2.53666666666667	0.43	1.77482095350001	0.498371653491916
APOBEC3A_B	0.21	0.175	0.182321556793955	0.932180349683703
APOBEC3B	3.99333333333333	3.218	0.215866255449002	0.692307692307692
APOBEC3B-AS1	0.516666666666667	0.468	0.0989296253275361	1
APOBEC3C	24.24	14.048	0.545524124308353	0.027972027972028
APOBEC3D	9.83333333333333	4.938	0.688817583754677	0.286713286713287
APOBEC3F	5.19333333333333	5.005	0.0369383390073086	1
APOBEC3G	16.7833333333333	8.295	0.704733406854054	0.111888111888112
APOBEC3H	1.76	1.248	0.343771539102825	0.370629370629371
APOBEC4	0.03	0.032	-0.0645385211375712	0.434624153767339
APOBR	1.04333333333333	1.016	0.0265473667276621	0.932554150528295
APOC1	246.75	73.838	1.20650217407628	0.111888111888112
APOC1P1	1.2	0.544	0.791127588920149	0.468531468531469
APOC2	37.6833333333333	9.522	1.37561299928354	0.013986013986014
APOC3	0.51	0.192	0.97691535369059	0.370629370629371
APOC4	0.14	0.148	-0.0555698511548107	0.799305734575964
APOC4-APOC2	0.0633333333333333	0.054	0.159427736928102	0.605576616335346
APOD	11.6466666666667	4.667	0.914503549070122	0.611600239820941
APOE	732.833333333333	159.496	1.52489945641223	0.370629370629371
APOF	0.0433333333333333	0.043	0.00772204609391032	0.862946117073302
APOH	0.626666666666667	0.216	1.06513635947172	0.865221109696188
APOL1	43.41	11.438	1.33374868381838	1
APOL2	46.4133333333333	14.867	1.13844278264391	0.286713286713287
APOL3	15.1466666666667	13.03	0.150526094608033	0.573426573426573
APOL4	3.22666666666667	1.476	0.782113886442095	0.468531468531469
APOL5	0.05	0.16	-1.16315080980568	0.396071227780264
APOL6	3.71333333333333	2.342	0.460924680655503	0.150224234757526
APOLD1	0.166666666666667	0.754	-1.50939655825387	0.027972027972028
APOM	4.43666666666667	8.877	-0.693560318347272	0.370629370629371
APOO	6.73333333333333	4.924	0.312949107416842	0.692307692307692
APOOL	1.92333333333333	2.674	-0.329515686827853	0.0769230769230769
APOOP5	0.07	0.065	0.074107972153722	0.732109958246776
APOPT1	6	8.158	-0.307239571667312	0.160839160839161
APP	376.726666666667	468.273	-0.217531556790182	0.468531468531469
APPBP2	7.14666666666667	4.974	0.362421702153279	0.811188811188811
APPL1	6.11	8.176	-0.291276260277845	0.048951048951049
APPL2	18.5533333333333	15.123	0.204432703661032	0.692307692307692
APRT	56.2733333333333	40.949	0.31789337991098	0.468531468531469
APTR	0.246666666666667	0.156	0.458181890280569	0.610615388900512
APTX	18.7833333333333	17.665	0.0613846710065672	0.937062937062937
AQP1	18.0066666666667	51.548	-1.05177135272978	0.111888111888112
AQP10	0.0366666666666667	0.035	0.0465200156348927	0.930213402448817
AQP11	0.45	0.231	0.666829872242572	0.0333745404158846
AQP12A	0.0666666666666667	0.061	0.0888312137066158	0.733191776238295
AQP12B	0.0633333333333333	0.057	0.105360515657826	0.732109958246776
AQP2	0.0166666666666667	0.065	-1.3609765531356	0.658627423104509
AQP3	12.9666666666667	16.433	-0.236909546242862	0.811188811188811
AQP4	0.246666666666667	0.48	-0.665748206371831	0.370629370629371
AQP4-AS1	0.03	0.023	0.265703165733006	0.323686150443077
AQP5	0.0366666666666667	0.046	-0.226773319364788	0.53985357589876
AQP6	0.103333333333333	0.049	0.746139710700456	0.167886561390332
AQP7	1.65	4.802	-1.06825720988657	0.0769230769230769
AQP7P1	0.4	0.203	0.678258568066195	1
AQP7P3	0.516666666666667	0.458	0.120528737130997	0.932461280031762
AQP8	0.32	0.076	1.43758765550744	0.0137194571900216
AQP9	10.07	0.637	2.76054633014044	0.370629370629371
AQR	13.6166666666667	15.695	-0.142047657656015	0.0769230769230769
AR	1.47666666666667	2.553	-0.547481842870412	0.048951048951049
ARAF	14.34	13.323	0.0735609701933994	0.811188811188811
ARAP1	27.9766666666667	18.043	0.438613031500465	0.370629370629371
ARAP2	10.2766666666667	7.608	0.30067562798686	0.573426573426573
ARAP3	3.17333333333333	9.798	-1.12739572308122	0.013986013986014
ARC	0.0366666666666667	0.057	-0.441183190710244	0.342397851357256
ARCN1	20.99	21.098	-0.00513211542707521	0.811188811188811
AREG	2.12333333333333	2.422	-0.131606464214938	0.811188811188811
AREL1	5.24	4.647	0.12009964823011	0.111888111888112
ARF1	23.9766666666667	21.243	0.121053705873409	0.811188811188811
ARF3	12.1033333333333	10.06	0.184913732086542	0.370629370629371
ARF4	25.87	18.137	0.355129945562652	0.573426573426573
ARF5	17.4066666666667	17.517	-0.00631856336663715	1
ARF6	4.57333333333333	4.241	0.0754432431371759	0.672179411999236
ARFGAP1	11.9033333333333	7.861	0.414904648126628	0.370629370629371
ARFGAP2	8.53666666666667	9.501	-0.107026444681288	0.175701884260093
ARFGAP3	15.72	16.47	-0.0466067571884883	0.937062937062937
ARFGEF1	17.9	21.038	-0.161529613470373	0.0905249348176291
ARFGEF2	36.2833333333333	29.873	0.194403436608424	0.048951048951049
ARFGEF3	2.72666666666667	1.542	0.569999586805408	0.370629370629371
ARFIP1	4.49	4.885	-0.084316583740583	0.573426573426573
ARFIP2	2.51333333333333	2.483	0.0121423868257256	0.932554150528295
ARFRP1	7.65666666666667	8.649	-0.121866979291478	0.370629370629371
ARG1	0.41	0.975	-0.866280311299494	0.49718413717942
ARG2	7.41666666666667	2.92	0.932146103663949	0.370629370629371
ARGFX	0.0166666666666667	0.016	0.0408219945202552	0.252243831251775
ARGFXP2	0.0633333333333333	0.054	0.159427736928102	0.729906274278395
ARGLU1	29.9033333333333	51.409	-0.541843297506563	0.00699300699300699
ARHGAP1	34.33	18.787	0.602854466184439	0.811188811188811
ARHGAP10	9.55666666666667	19.991	-0.738043181046437	0.048951048951049
ARHGAP11A	1.8	1.624	0.102894423162633	0.799576466359101
ARHGAP11B	18.42	16.041	0.138289086192457	0.573426573426573
ARHGAP12	9.27333333333333	10.581	-0.131917042094837	0.216783216783217
ARHGAP15	12.3333333333333	11.959	0.0308214909894443	0.811188811188811
ARHGAP17	14.3166666666667	18.21	-0.240546533977362	0.0769230769230769
ARHGAP18	18.9433333333333	27.537	-0.374078488264143	0.0769230769230769
ARHGAP19	0.15	0.228	-0.418710334858185	0.234785271403162
ARHGAP19-SLIT1	5.98333333333333	8.513	-0.352616580635742	0.0422385446799479
ARHGAP20	0.32	0.417	-0.264765226005029	0.55302054432976
ARHGAP21	20.41	19.932	0.0236984964025953	0.692307692307692
ARHGAP22	4.53333333333333	2.645	0.538786438763634	0.111888111888112
ARHGAP23	2.95333333333333	6.921	-0.851625791910846	0.034362336223524
ARHGAP24	17.44	24.161	-0.325973344457685	0.811188811188811
ARHGAP25	11.7166666666667	9.417	0.218495763060638	0.216783216783217
ARHGAP26	6.58333333333333	9.403	-0.356487584615919	0.160839160839161
ARHGAP26-AS1	0.0766666666666667	0.075	0.0219789067187752	1
ARHGAP26-IT1	0.273333333333333	0.264	0.0347429484438728	0.932461280031762
ARHGAP27	6.79666666666667	5.7	0.17596612107775	0.370629370629371
ARHGAP28	1.63333333333333	2.38	-0.376477571234912	0.160839160839161
ARHGAP29	20.17	32.307	-0.471087573048733	0.00699300699300699
ARHGAP30	13.2233333333333	8.615	0.428478075878236	0.111888111888112
ARHGAP31	18.94	26.702	-0.343462381209971	0.286713286713287
ARHGAP31-AS1	0.14	0.131	0.0664450994081528	1
ARHGAP32	4.88	8.285	-0.52930143101347	0.111888111888112
ARHGAP33	1.78333333333333	2.879	-0.478958739390233	0.286713286713287
ARHGAP35	17.56	19.548	-0.107249391200938	0.468531468531469
ARHGAP36	0.05	0.05	-1.11022302462516e-16	0.731746419259066
ARHGAP39	0.673333333333333	0.625	0.0744888519907392	0.611600239820941
ARHGAP4	14.5533333333333	7.768	0.627807331464664	0.111888111888112
ARHGAP40	0.23	0.335	-0.376051222901871	0.670896238995094
ARHGAP42	7.97666666666667	13.055	-0.49265058889892	0.160839160839161
ARHGAP44	1.51666666666667	2.228	-0.384589377770288	0.216783216783217
ARHGAP5	6.71333333333333	13.906	-0.72822480305452	0.027972027972028
ARHGAP5-AS1	0.06	0.083	-0.324496045574497	0.347864331645768
ARHGAP6	2.68666666666667	5.596	-0.733750788952808	0.027972027972028
ARHGAP8	1.44333333333333	2.327	-0.477624630973866	0.446247540116428
ARHGAP9	10.0333333333333	5.693	0.566675533117776	0.027972027972028
ARHGDIA	46.6333333333333	43.643	0.0662726901299241	0.573426573426573
ARHGDIB	68.57	94.315	-0.318785122501415	0.468531468531469
ARHGDIG	0.15	0.11	0.310154928303839	0.932368024838616
ARHGEF1	22.7	18.215	0.22011949402683	0.160839160839161
ARHGEF10	9.62333333333333	23.873	-0.90855740821768	0.00699300699300699
ARHGEF10L	10.6366666666667	11.743	-0.0989501667609017	0.573426573426573
ARHGEF11	14.66	10.723	0.312731729220497	0.468531468531469
ARHGEF12	42.8733333333333	52.237	-0.197541024021755	0.027972027972028
ARHGEF15	1.19	4.378	-1.30263869197723	0.013986013986014
ARHGEF16	1.16666666666667	4.481	-1.34569555597675	0.00699300699300699
ARHGEF17	11.29	21.715	-0.654085887825215	0.027972027972028
ARHGEF18	3.85	3.252	0.168802956614129	0.692307692307692
ARHGEF19	0.413333333333333	0.706	-0.535360867562269	0.150224234757526
ARHGEF2	22.1	16.595	0.286476163351769	0.216783216783217
ARHGEF25	10.0833333333333	12.141	-0.185704258753098	0.692307692307692
ARHGEF26	0.563333333333333	1.485	-0.969298531987791	0.573426573426573
ARHGEF26-AS1	0.03	0.036	-0.182321556793955	0.728406595734868
ARHGEF28	16.5933333333333	22.673	-0.312173780973169	0.286713286713287
ARHGEF3	6.90333333333333	6.135	0.117994308576508	0.370629370629371
ARHGEF3-AS1	0.19	0.164	0.147157644336288	0.865405618749041
ARHGEF33	0.513333333333333	0.523	-0.0186560573253578	0.692307692307692
ARHGEF34P	8.68333333333333	10.294	-0.170155721699297	0.573426573426573
ARHGEF35	18.33	33.887	-0.614492398161257	0.160839160839161
ARHGEF37	1.88	3.08	-0.493657820143625	0.160839160839161
ARHGEF38	0.0766666666666667	0.716	-2.23421314670556	0.00699300699300699
ARHGEF38-IT1	0.216666666666667	0.185	0.158004249143248	0.798486910038197
ARHGEF39	0.403333333333333	0.156	0.94990734267314	0.493570905091792
ARHGEF4	0.06	0.257	-1.45473152267312	1
ARHGEF40	4.28	6.457	-0.411211804050625	0.160839160839161
ARHGEF5	13.27	24.182	-0.600102706407939	0.216783216783217
ARHGEF6	27.89	23.841	0.156861414013245	0.468531468531469
ARHGEF7	10.7433333333333	17.29	-0.475842892535962	0.013986013986014
ARHGEF7-AS1	0.246666666666667	0.211	0.156179764054039	0.932368024838616
ARHGEF7-AS2	0.0633333333333333	0.058	0.0879687729459572	0.605576616335346
ARHGEF9	2.9	4.188	-0.367512556015862	0.370629370629371
ARHGEF9-IT1	0.26	0.233	0.109643177449827	0.932554150528295
ARID1A	20.76	20.935	-0.00839434117341881	0.811188811188811
ARID1B	10.9833333333333	13.286	-0.190331876962643	0.111888111888112
ARID2	12.0733333333333	12.398	-0.0265360054925701	0.937062937062937
ARID3A	1.52	1.411	0.0744116619875081	0.937062937062937
ARID3B	1.37666666666667	1.829	-0.284104251103897	0.204271214050544
ARID3C	0.0633333333333333	0.056	0.123060092757227	0.797099648572339
ARID4A	8.25666666666667	14.248	-0.545595591154202	0.111888111888112
ARID4B	17	19.364	-0.130202328021232	0.370629370629371
ARID5A	5.33333333333333	3.954	0.299248708823246	0.286713286713287
ARID5B	6.35333333333333	9.479	-0.400099215912958	0.111888111888112
ARIH1	11.5633333333333	10.384	0.107573012351814	0.573426573426573
ARIH2	9.42	7.821	0.186022664968797	0.370629370629371
ARIH2OS	0.553333333333333	0.423	0.268588413636201	0.497778937009161
ARL1	15.8633333333333	13.934	0.129678469856982	0.370629370629371
ARL10	1.10333333333333	0.963	0.136037767904873	1
ARL11	0.156666666666667	0.161	-0.0272839589484684	0.864849803760714
ARL13A	0.16	0.142	0.119346757632566	0.865405618749041
ARL13B	5.88666666666667	4.731	0.218553309858693	0.573426573426573
ARL14	0.08	0.067	0.177334015282915	0.795683342098656
ARL14EP	5.20333333333333	7.547	-0.3718506874435	0.00699300699300699
ARL14EPL	0.13	0.115	0.122602322092332	0.799033902917306
ARL15	3.52666666666667	6.118	-0.550882107966668	0.216783216783217
ARL16	2.72666666666667	2.162	0.23204614272953	0.811188811188811
ARL17A	7.53666666666667	9.28	-0.20808154917634	0.573426573426573
ARL17B	36.8833333333333	41.099	-0.108224012476996	0.692307692307692
ARL2	8.61666666666667	9.756	-0.124184168067345	0.937062937062937
ARL2-SNX15	0.403333333333333	0.476	-0.165654504308743	0.734614033438328
ARL2BP	19.15	16.156	0.170011217925489	0.468531468531469
ARL3	1.18333333333333	2.026	-0.537728091007277	0.107834434360574
ARL4A	1.62666666666667	2.328	-0.358476598672245	0.286713286713287
ARL4C	7.51333333333333	1.926	1.36123390656759	0.0769230769230769
ARL4D	3.02333333333333	0.881	1.23305762850489	0.150224234757526
ARL5A	7.41	7.139	0.037257728787672	0.573426573426573
ARL5B	1.84666666666667	2.026	-0.0926811937354088	0.370629370629371
ARL5C	0.0833333333333333	0.108	-0.259282597930083	0.864662996340343
ARL6	2.88333333333333	4.77	-0.503399272624572	0.048951048951049
ARL6IP1	17.21	16.827	0.0225058710291384	0.937062937062937
ARL6IP4	23.9633333333333	22.276	0.0730150186002483	0.692307692307692
ARL6IP5	33.9033333333333	24.337	0.331515511909441	0.370629370629371
ARL6IP6	2.49	2.834	-0.129406430791872	0.204271214050544
ARL8A	20.7566666666667	18.363	0.122529709679209	0.573426573426573
ARL8B	6.57333333333333	4.756	0.323614081677844	0.286713286713287
ARL9	0.286666666666667	0.085	1.21566884408913	0.30238727760683
ARMC1	3.14	3.094	0.0147580477692878	0.811188811188811
ARMC10	6.4	6.835	-0.0657584798102866	0.611600239820941
ARMC12	0.406666666666667	0.377	0.0757486616111818	0.734966060194915
ARMC2	2.43666666666667	3.199	-0.272207275873804	0.468531468531469
ARMC2-AS1	0.11	0.125	-0.127833371509885	0.93208592431751
ARMC3	0.123333333333333	0.236	-0.64894108805545	0.235432792454236
ARMC4	0.423333333333333	0.268	0.457172910273671	0.573426573426573
ARMC5	1.18333333333333	1.604	-0.304165194625108	0.204271214050544
ARMC6	3.72	2.6	0.358212223257619	0.370629370629371
ARMC7	3.32	2.051	0.481637303838154	0.446247540116428
ARMC8	7.66	7.686	-0.00338850839015219	0.937062937062937
ARMC9	9.01333333333333	7.559	0.175966056196614	0.370629370629371
ARMCX1	2.89333333333333	4.266	-0.38826738004501	0.0769230769230769
ARMCX2	5.26666666666667	4.875	0.0772775469150009	0.573426573426573
ARMCX3	1.96	2.442	-0.219872902446087	0.271239392235502
ARMCX4	1.91333333333333	3.328	-0.553524601295597	0.027972027972028
ARMCX5	2.42	2.335	0.0357556490477344	0.468531468531469
ARMCX5-GPRASP2	0.213333333333333	0.226	-0.0576791115866782	0.611600239820941
ARMCX6	5.42666666666667	7.124	-0.272144293521131	0.0769230769230769
ARMS2	0.216666666666667	0.111	0.668829872909239	0.55302054432976
ARMT1	5.68666666666667	4.234	0.29497708068275	0.446247540116428
ARNT	16.1466666666667	15.91	0.0147657876670864	1
ARNT2	4.07666666666667	2.824	0.367125341399976	0.370629370629371
ARNTL	4.24666666666667	3.968	0.0678721720532813	0.573426573426573
ARNTL2	1.07	0.758	0.34473054181358	0.468531468531469
ARNTL2-AS1	0.1	0.085	0.162518929497775	0.670032384553428
ARPC1A	61.43	52.676	0.153738371327862	0.811188811188811
ARPC1B	75.2166666666667	28.681	0.964137954977851	0.0769230769230769
ARPC2	98.48	80.136	0.206128290566735	0.216783216783217
ARPC3	325.176666666667	241.738	0.296514129336391	0.370629370629371
ARPC4	18.96	16.623	0.131544218273553	0.468531468531469
ARPC4-TTLL3	2.65333333333333	2.442	0.082999335499669	0.573426573426573
ARPC5	13.24	10.014	0.279258436601109	0.286713286713287
ARPC5L	6.44666666666667	5.779	0.109332544021398	0.692307692307692
ARPIN	0.35	0.502	-0.36066696520827	0.446247540116428
ARPP19	7.23333333333333	8.201	-0.12555612617597	0.370629370629371
ARPP21	0.223333333333333	0.48	-0.765120680185035	0.351879772106333
ARR3	0.1	0.048	0.733969175080201	0.266578294373902
ARRB1	3.40666666666667	4.6	-0.300322007387601	0.309828911593007
ARRB2	36.4566666666667	23.177	0.452963933058602	0.0769230769230769
ARRDC1	4.37333333333333	4.531	-0.0354171708371679	0.370629370629371
ARRDC1-AS1	2.00666666666667	1.16	0.548054965534347	0.0178030427726549
ARRDC2	4.44666666666667	5.159	-0.148588010443145	0.468531468531469
ARRDC3	65.0533333333333	45.217	0.363734323956857	0.370629370629371
ARRDC3-AS1	0.03	0.027	0.105360515657826	0.639913571883529
ARRDC4	9.31666666666667	5.009	0.620568616557519	0.160839160839161
ARRDC5	3.41666666666667	1.679	0.710467038820904	0.370629370629371
ARSA	5.72666666666667	3.781	0.415145102979204	0.573426573426573
ARSB	18.45	18.984	-0.0285321486469264	1
ARSD	4.06333333333333	4.196	-0.0321280357089802	0.811188811188811
ARSE	31.5866666666667	34.106	-0.0767382312682475	0.468531468531469
ARSF	0.22	0.677	-1.12404372655991	0.397375604153625
ARSG	5.85	3.226	0.595198681540748	0.0622559296277068
ARSH	0.0433333333333333	0.038	0.131336002061087	0.602983010166856
ARSI	0.05	0.081	-0.482426149244293	0.201139901159664
ARSJ	2.38	2.015	0.166481292284737	0.734966060194915
ARSK	1.84333333333333	2.004	-0.0835696563564845	0.573426573426573
ART1	0.0733333333333333	0.137	-0.624965668143873	0.349880944860697
ART3	0.426666666666667	0.177	0.879853335671724	0.55302054432976
ART4	0.553333333333333	2.227	-1.39245007457489	0.216783216783217
ART5	0.29	0.344	-0.170760734392879	0.672179411999236
ARTN	0.203333333333333	0.112	0.596347797204153	0.286713286713287
ARV1	5.83	4.226	0.321761081168536	0.216783216783217
ARVCF	0.53	2.244	-1.44313826009642	0.00699300699300699
ARX	0.0366666666666667	0.027	0.306031211119977	0.386019093113709
AS3MT	0.513333333333333	1.338	-0.958005833948609	0.0769230769230769
ASAH1	129.173333333333	106.33	0.194607706033623	0.692307692307692
ASAH2	2.46666666666667	2.459	0.00311294830795879	0.811188811188811
ASAH2B	7.98666666666667	11.101	-0.329261709771371	0.160839160839161
ASAP1	28.5833333333333	24.38	0.159060673324814	0.573426573426573
ASAP1-IT1	0.0866666666666667	0.092	-0.0597192347016222	1
ASAP1-IT2	0.05	0.096	-0.65232518603969	0.0731105908402387
ASAP2	7.76333333333333	13.895	-0.582117267966327	0.027972027972028
ASAP3	3.41666666666667	2.873	0.173308636919155	1
ASB1	1.23333333333333	0.808	0.422913751443111	0.034362336223524
ASB10	0.156666666666667	0.106	0.390681311923928	0.495988239095938
ASB11	0.0866666666666667	0.073	0.171609901199027	0.491118850480673
ASB12	0.0733333333333333	0.21	-1.05209227303322	0.0333745404158846
ASB13	1.51333333333333	1.729	-0.133228483316006	0.573426573426573
ASB14	0.116666666666667	0.06	0.664976303593249	1
ASB15	0.0533333333333333	0.06	-0.117783035656383	1
ASB16	0.0366666666666667	0.053	-0.368423836427815	0.666059227269156
ASB16-AS1	1.42333333333333	1.063	0.291906439212613	0.235432792454236
ASB17	0.143333333333333	0.408	-1.04609425438466	0.0755243344899036
ASB18	0.05	0.055	-0.0953101798043249	0.931704239967907
ASB2	1.74666666666667	1.102	0.460582498934118	0.107349211159566
ASB3	1.27333333333333	2.282	-0.58341411748951	0.160839160839161
ASB4	0.0933333333333333	0.06	0.441832752279039	0.609623032459526
ASB5	0.0666666666666667	0.028	0.867500567704723	0.220852469896346
ASB6	1.08	0.985	0.0920746789461767	0.672179411999236
ASB7	3.67333333333333	3.037	0.190229328993047	0.468531468531469
ASB8	5.51333333333333	4.192	0.273991453908694	0.286713286713287
ASB9	1.07	1.726	-0.478147944187421	0.216783216783217
ASB9P1	0.24	0.087	1.01473080468741	0.146274864829936
ASCC1	27.1766666666667	24.208	0.115675604960709	0.468531468531469
ASCC2	16.8566666666667	15.34	0.0942824304846719	0.573426573426573
ASCC3	30.04	29.353	0.0231350711946236	0.811188811188811
ASCL1	0.03	0.034	-0.125163142954006	0.791857490811325
ASCL2	0.0533333333333333	0.074	-0.327503566638452	0.797379392453563
ASCL3	0.13	0.114	0.131336002061087	0.799033902917306
ASCL4	0.03	0.051	-0.530628251062171	0.860959654659054
ASCL5	0.05	0.05	-1.11022302462516e-16	1
ASF1A	2.28	2.775	-0.196475304232048	0.351879772106333
ASF1B	0.366666666666667	0.437	-0.175480024977238	0.811188811188811
ASGR1	0.82	0.328	0.916290731874155	0.573426573426573
ASGR2	1.94666666666667	0.426	1.51943444088479	0.443725427534487
ASH1L	27	30.574	-0.124313108574513	0.468531468531469
ASH1L-AS1	2.09666666666667	1.759	0.175603316288818	0.468531468531469
ASH2L	9.10333333333333	14.583	-0.471215819913924	0.00699300699300699
ASIC1	0.406666666666667	0.122	1.20397280432594	0.203647342311117
ASIC2	0.47	0.088	1.6753958802259	0.444359127123853
ASIC3	0.923333333333333	0.509	0.595542293962752	0.0139826584862706
ASIC4	0.146666666666667	0.061	0.877288574070886	0.349210728783318
ASIC5	0.0433333333333333	0.038	0.131336002061087	0.602983010166856
ASIP	0.15	0.149	0.00668898815079671	1
ASL	32.7666666666667	26.672	0.205797412476573	0.468531468531469
ASMT	0.763333333333333	0.494	0.435159290692253	0.0755243344899036
ASMTL	10.69	15.907	-0.39745053887927	0.027972027972028
ASMTL-AS1	2.03	1.639	0.213949493292003	0.468531468531469
ASNA1	18.47	15.027	0.206299211167559	0.468531468531469
ASNS	11.5866666666667	8.85	0.269437552709243	0.468531468531469
ASNSD1	6.15666666666667	7.188	-0.154877463378274	0.468531468531469
ASPA	16.1266666666667	40.411	-0.918627808620338	0.160839160839161
ASPDH	0.206666666666667	0.266	-0.252389119410672	0.865405618749041
ASPG	0.1	4.018	-3.69336935938679	0.148535932887909
ASPH	43.4133333333333	33.08	0.27183774343063	0.468531468531469
ASPHD1	1.74	1.298	0.293060494944539	0.286713286713287
ASPHD2	0.403333333333333	0.254	0.46242908290414	0.048951048951049
ASPM	4.80666666666667	4.003	0.182959763178257	0.216783216783217
ASPN	1.64666666666667	4.124	-0.918070523622992	0.111888111888112
ASPRV1	0.376666666666667	1.988	-1.66352376417824	0.125563185871343
ASPSCR1	4.43	3.265	0.30513982132865	0.468531468531469
ASRGL1	4.28	4.479	-0.0454467976314576	0.937062937062937
ASS1	78.4666666666667	83.611	-0.0635011842242073	0.937062937062937
ASTE1	1.80666666666667	2.566	-0.350864739409999	0.127665752812112
ASTL	0.233333333333333	0.079	1.08302019390827	0.0618947227230609
ASTN1	0.07	0.055	0.241162056816888	0.661939249831951
ASTN2	4.59666666666667	9.798	-0.756846880079282	0.0769230769230769
ASTN2-AS1	0.0366666666666667	0.035	0.0465200156348927	0.930213402448817
ASUN	12.24	11.865	0.0311163871964532	0.692307692307692
ASXL1	28.04	29.025	-0.0345254654175659	1
ASXL2	14.4433333333333	11.475	0.230062191137099	0.236078891003417
ASXL3	0.603333333333333	1.514	-0.920040598405632	0.160839160839161
ASZ1	0.113333333333333	0.103	0.0956043407124616	1
ATAD1	8.44666666666667	7.473	0.12247536127673	0.811188811188811
ATAD2	4.40333333333333	4.175	0.0532474715633056	0.799576466359101
ATAD2B	5.77	6.594	-0.133488064129531	0.286713286713287
ATAD3A	9.06	6.679	0.304900844311389	1
ATAD3B	6.20666666666667	5.059	0.204455147871012	0.573426573426573
ATAD3C	0.166666666666667	0.66	-1.37624402526639	0.0755243344899036
ATAD5	1.05333333333333	1.221	-0.147710456197856	0.286713286713287
ATAT1	2.31	3.079	-0.287357344408661	0.048951048951049
ATCAY	0.0266666666666667	0.019	0.338975366839332	0.244201864710267
ATE1	4.71	5.912	-0.227296275617574	0.216783216783217
ATE1-AS1	0.206666666666667	0.178	0.149323639078942	0.611108746649372
ATF1	4.73666666666667	4.57	0.0358204485347861	0.937062937062937
ATF2	21.3633333333333	18.868	0.12420869142601	0.160839160839161
ATF3	6.00666666666667	2.491	0.880185727232039	0.286713286713287
ATF4	52.61	66.118	-0.228534808718749	0.175701884260093
ATF5	5.72666666666667	1.796	1.15957165800799	0.160839160839161
ATF6	12.1133333333333	10.06	0.185739609628322	0.027972027972028
ATF6B	22.4133333333333	21.086	0.0610467067175473	0.937062937062937
ATF7	23.7233333333333	25.032	-0.0536959137235109	0.573426573426573
ATF7IP	42.55	42.187	0.00856773830872014	0.692307692307692
ATF7IP2	3.01333333333333	2.686	0.11499378763493	0.692307692307692
ATG10	1.91333333333333	2.901	-0.416208583475902	0.048951048951049
ATG101	6.08333333333333	5.498	0.101168401617337	0.55191993685833
ATG12	2.38	2.184	0.0859424298007246	0.937062937062937
ATG13	10.2133333333333	6.774	0.410602301808701	0.160839160839161
ATG14	1.93666666666667	2.62	-0.302206035577295	0.0769230769230769
ATG16L1	17.26	7.012	0.900768718596294	0.013986013986014
ATG16L2	10.8533333333333	11.233	-0.0343836221932024	0.937062937062937
ATG2A	8.50333333333333	6.403	0.283691612948945	0.370629370629371
ATG2B	5.00333333333333	7.973	-0.465956476543098	0.00699300699300699
ATG3	35.2066666666667	33.752	0.0421957837886397	0.811188811188811
ATG4A	4.49666666666667	5.314	-0.167008465786067	0.468531468531469
ATG4B	9.35333333333333	6.463	0.369639179725447	0.0769230769230769
ATG4C	5.21666666666667	5.851	-0.114753958488046	0.811188811188811
ATG4D	2.06666666666667	2.129	-0.0297153825284061	1
ATG5	3.60666666666667	3.897	-0.0774230416063464	0.468531468531469
ATG7	7.34666666666667	5.905	0.218447245967278	0.370629370629371
ATG9A	9.77333333333333	6.432	0.418372056473676	0.160839160839161
ATG9B	0.153333333333333	0.284	-0.616360037346175	1
ATHL1	11.7566666666667	17.388	-0.391359857546695	0.573426573426573
ATIC	60.6766666666667	37.126	0.491241687202666	0.216783216783217
ATL1	3.2	5.539	-0.548663169245286	0.160839160839161
ATL2	8.57666666666667	9.786	-0.131907455241389	0.692307692307692
ATL3	10.7566666666667	11.173	-0.0379744361694402	0.937062937062937
ATM	47.27	45.976	0.0277563235997047	0.937062937062937
ATMIN	6.65666666666667	6.09	0.0889707770378085	0.107834434360574
ATN1	27.3566666666667	31.664	-0.146220135886699	0.937062937062937
ATOH1	0.1	0.062	0.478035800943	0.442451615833295
ATOH7	0.193333333333333	0.08	0.882389180198474	0.105891919509876
ATOH8	0.376666666666667	0.682	-0.593669034805185	0.204271214050544
ATOX1	36.52	29.482	0.214080148101681	0.811188811188811
ATP10A	2.91	2.732	0.0631191394748576	0.468531468531469
ATP10B	0.0833333333333333	0.174	-0.736206670020392	0.593205620801781
ATP10D	10.0566666666667	11.46	-0.130626946783734	0.468531468531469
ATP11A	30.7866666666667	43.211	-0.339013396648887	0.216783216783217
ATP11A-AS1	0.07	0.059	0.17095779814364	0.605061947492377
ATP11AUN	0.03	0.029	0.0339015516756812	0.85715528564631
ATP11B	12.0566666666667	15.016	-0.219498541988311	0.468531468531469
ATP11C	9.53333333333333	10.892	-0.133234145653816	0.468531468531469
ATP12A	0.0366666666666667	0.124	-1.21841348848073	0.607108673987482
ATP13A1	13.3633333333333	9.519	0.339224836717138	0.370629370629371
ATP13A2	22.4433333333333	20.118	0.109378677176933	0.811188811188811
ATP13A3	53.29	34.636	0.430855092723136	0.048951048951049
ATP13A4	0.136666666666667	1.711	-2.52728840286195	0.00699300699300699
ATP13A4-AS1	0.14	0.155	-0.101782694309942	1
ATP13A5	0.0933333333333333	0.119	-0.242946178610389	0.797379392453563
ATP13A5-AS1	0.133333333333333	0.137	-0.0271286673882527	0.932368024838616
ATP1A1	146.453333333333	110.736	0.279557843811989	0.468531468531469
ATP1A1-AS1	0.703333333333333	1.453	-0.725554725768281	0.027972027972028
ATP1A2	2.26666666666667	2.659	-0.159639788746931	0.692307692307692
ATP1A3	6.89666666666667	0.625	2.40104183233508	0.0141150927179531
ATP1A4	0.2	0.153	0.267879445155601	0.551366594434226
ATP1B1	212.21	199.06	0.0639700636050408	0.937062937062937
ATP1B2	0.673333333333333	3.696	-1.70276593103443	0.00699300699300699
ATP1B3	12.92	13.255	-0.025598341386533	0.692307692307692
ATP1B4	0.0466666666666667	0.035	0.287682072451781	0.862751292846091
ATP2A1	8.47	2.701	1.14290843385348	0.468531468531469
ATP2A1-AS1	0.933333333333333	0.838	0.107744307013103	0.309161581812413
ATP2A2	171.813333333333	129.791	0.280483151738458	0.286713286713287
ATP2A3	6.86666666666667	9.509	-0.325559931429882	0.468531468531469
ATP2B1	8.61	11.033	-0.24796646333853	0.370629370629371
ATP2B2	6.30666666666667	1.698	1.31215618706647	0.811188811188811
ATP2B2-IT2	0.173333333333333	0.155	0.111791405988117	0.932461280031762
ATP2B3	0.303333333333333	0.035	2.15948424935337	0.301699582478348
ATP2B4	22.05	21.334	0.0330105576895639	1
ATP2C1	66.2666666666667	73.499	-0.103584795129695	0.370629370629371
ATP2C2	0.176666666666667	0.654	-1.30884263357914	1
ATP4A	0.0366666666666667	0.017	0.76865473306809	0.526764629473917
ATP4B	0.0866666666666667	0.041	0.74849727564311	0.343776755298358
ATP5A1	65.3733333333333	76.766	-0.160647405681104	0.573426573426573
ATP5B	160.36	131.966	0.194876974123844	0.573426573426573
ATP5C1	70.96	61.965	0.135546628484486	0.692307692307692
ATP5D	12.98	17.173	-0.279928671725781	0.370629370629371
ATP5E	352.65	294.31	0.18084243005897	0.692307692307692
ATP5EP2	0.353333333333333	0.384	-0.0832306541497238	1
ATP5F1	15.6933333333333	13.841	0.125600791809401	1
ATP5G1	30.1266666666667	18.45	0.490346344828488	0.370629370629371
ATP5G2	69.7466666666667	65.197	0.0674561742302289	0.937062937062937
ATP5G3	15.31	8.387	0.601823321667318	0.692307692307692
ATP5H	76.34	81.102	-0.060510574412662	0.811188811188811
ATP5I	190.13	209.863	-0.0987468881505429	1
ATP5J	21.18	18.735	0.12266390792761	0.672179411999236
ATP5J2	75.3266666666667	55.184	0.311161154918505	0.370629370629371
ATP5J2-PTCD1	0.83	1.039	-0.224588290308584	0.692307692307692
ATP5L	52.62	48.864	0.0740553465759248	0.573426573426573
ATP5L2	1.30666666666667	2.861	-0.783691848933712	0.027972027972028
ATP5O	59.77	69.731	-0.154141119323611	0.692307692307692
ATP5S	1.24	1.594	-0.251135200751078	0.107834434360574
ATP5SL	3.24333333333333	3.799	-0.158136266675685	0.370629370629371
ATP6AP1	33.08	31.058	0.0630724460084931	1
ATP6AP1L	0.606666666666667	0.807	-0.285344176867217	0.204271214050544
ATP6AP2	84.34	73.79	0.133633027248139	0.937062937062937
ATP6V0A1	25.1633333333333	18.945	0.28384786401286	0.692307692307692
ATP6V0A2	6.96666666666667	6.391	0.086246119634511	0.811188811188811
ATP6V0A4	0.0633333333333333	1.428	-3.11561835940715	0.0419550512463813
ATP6V0B	34.8733333333333	17.683	0.679118723201515	0.468531468531469
ATP6V0C	28.6733333333333	18.244	0.452131279838027	0.692307692307692
ATP6V0CP3	0.14	0.12	0.154150679827258	0.798486910038197
ATP6V0D1	22.05	12.6	0.559615787935423	0.573426573426573
ATP6V0D2	0.2	0.221	-0.0998453349697161	0.865405618749041
ATP6V0E1	57.2133333333333	37.304	0.427686411949195	0.370629370629371
ATP6V0E2	0.906666666666667	0.522	0.552107282739295	0.286713286713287
ATP6V0E2-AS1	0.0433333333333333	0.024	0.590868331439527	0.0554399309249781
ATP6V1A	14.0366666666667	12.343	0.128583852743935	0.734966060194915
ATP6V1B1	0.126666666666667	2.712	-3.06388268500796	0.00699300699300699
ATP6V1B1-AS1	0.176666666666667	0.157	0.11801891252975	0.932461280031762
ATP6V1B2	30.31	31.832	-0.0489943820549157	0.692307692307692
ATP6V1C1	9.62333333333333	7.099	0.304236775949485	0.468531468531469
ATP6V1C2	0.276666666666667	1.045	-1.32895875227638	0.932461280031762
ATP6V1D	15.48	18.05	-0.153596816617309	0.573426573426573
ATP6V1E1	38.9633333333333	31.56	0.210730536973896	0.811188811188811
ATP6V1E2	0.203333333333333	0.133	0.424497540277493	0.105405628206113
ATP6V1F	21.6366666666667	14.16	0.423968318111694	0.573426573426573
ATP6V1G1	7.95666666666667	9.286	-0.154497737915101	0.370629370629371
ATP6V1G2	0.286666666666667	0.29	-0.0115608224010759	1
ATP6V1G2-DDX39B	0.51	1.215	-0.868088630056277	0.0896366654363974
ATP6V1G3	0.253333333333333	0.563	-0.798573483527423	0.937062937062937
ATP6V1H	17.4866666666667	9.893	0.569611249429532	0.573426573426573
ATP7A	6.64333333333333	7.629	-0.138342929551499	0.692307692307692
ATP7B	4.54666666666667	7.884	-0.550441025543267	0.160839160839161
ATP8A1	4.13333333333333	7.762	-0.630155849003833	0.00699300699300699
ATP8A2	0.23	0.131	0.562881985722044	0.551366594434226
ATP8B1	5.93666666666667	16.13	-0.999533083503657	0.013986013986014
ATP8B2	8.05666666666667	13.411	-0.509575359681521	0.160839160839161
ATP8B3	1.60666666666667	0.665	0.882129877720682	0.216783216783217
ATP8B4	4.68	3.795	0.209613699081962	0.468531468531469
ATP8B5P	0.116666666666667	0.078	0.402612039125758	0.268585791453275
ATP9A	4.12666666666667	4.839	-0.159238109222841	0.937062937062937
ATP9B	10.04	10.891	-0.0813596458299661	0.286713286713287
ATPAF1	5.74666666666667	7.087	-0.209642143260682	0.271239392235502
ATPAF2	8.72	10.177	-0.154511034288906	0.286713286713287
ATPIF1	37.2666666666667	35.239	0.0559458482320353	0.573426573426573
ATR	10.9833333333333	9.754	0.118701514992546	0.468531468531469
ATRAID	60.6266666666667	57.501	0.0529325013322746	0.811188811188811
ATRIP	1.68	1.551	0.0798939092207658	0.865405618749041
ATRN	17.5533333333333	18.03	-0.0267931718151722	0.937062937062937
ATRNL1	4.01333333333333	2.077	0.65869760631859	0.468531468531469
ATRX	31.1466666666667	43.525	-0.334628255242445	0.027972027972028
ATXN1	4.61333333333333	4.552	0.013383964697384	0.937062937062937
ATXN10	26.4633333333333	26.927	-0.0173693736234291	0.811188811188811
ATXN1L	3.36	3.583	-0.0642594643477039	0.811188811188811
ATXN2	30.1433333333333	30.211	-0.00224231438843442	0.573426573426573
ATXN2L	33.7066666666667	27.367	0.208357733746378	0.468531468531469
ATXN3	2.33666666666667	4.294	-0.6084932870782	0.00699300699300699
ATXN3L	0.0433333333333333	0.037	0.158004249143248	0.60087101157413
ATXN7	13.1133333333333	11.162	0.161114371926562	0.468531468531469
ATXN7L1	5.04	6.833	-0.304357733715364	0.160839160839161
ATXN7L2	1.36333333333333	1.178	0.146114596157206	0.611600239820941
ATXN7L3	6.39	4.475	0.356227916662625	0.111888111888112
ATXN7L3B	3.87333333333333	3.925	-0.0132508884787164	0.937062937062937
ATXN8OS	0.05	0.042	0.174353387144778	0.492349268937661
AUH	17.3133333333333	28.301	-0.491420222147454	0.048951048951049
AUNIP	0.186666666666667	0.131	0.354127171859934	0.495387116408403
AUP1	45.8833333333333	29.431	0.444053402319335	0.0769230769230769
AURKA	7.75	4.314	0.585827295398291	0.127665752812112
AURKAIP1	12.5333333333333	11.014	0.12922457088745	1
AURKAPS1	5.29333333333333	6.166	-0.152602162313079	0.370629370629371
AURKB	1.10333333333333	0.834	0.279857777344252	0.111888111888112
AURKC	1.96	1.11	0.568584457918183	0.0905249348176291
AUTS2	7.28333333333333	11.391	-0.447234937044286	0.370629370629371
AVEN	4	4.552	-0.129272335704139	0.271239392235502
AVIL	1.76333333333333	2.507	-0.351880861974058	0.286713286713287
AVL9	5.19	3.394	0.424724530365763	0.271239392235502
AVP	0.14	0.12	0.154150679827258	0.798486910038197
AVPI1	0.623333333333333	0.552	0.121533374903427	0.498371653491916
AVPR1A	0.163333333333333	0.568	-1.24632831628459	0.0755243344899036
AVPR1B	0.153333333333333	0.688	-1.50117463711831	0.0422385446799479
AVPR2	0.476666666666667	0.892	-0.626648697994166	0.468531468531469
AWAT1	0.05	0.046	0.083381608939051	0.796536667813908
AWAT2	0.0366666666666667	0.039	-0.0616935690053399	0.79094367282405
AXDND1	0.546666666666667	0.255	0.762575686991708	0.0416720026838148
AXIN1	7.45	7.566	-0.0154504938193693	0.811188811188811
AXIN2	2.03	2.706	-0.2874357366949	1
AXL	26.16	17.587	0.397071533834771	0.468531468531469
AZGP1	0.89	17.544	-2.98124582737154	0.00699300699300699
AZGP1P1	0.0633333333333333	0.103	-0.486317204737259	0.349880944860697
AZI2	7.99333333333333	8.292	-0.0366833336422746	0.692307692307692
AZIN1	12.6066666666667	10.769	0.157554138215458	0.370629370629371
AZIN1-AS1	0.55	0.208	0.972380198525199	0.0221252107198797
AZIN2	2.47	2.634	-0.0642854526812036	0.811188811188811
AZU1	0.0833333333333333	0.074	0.118783535989967	0.797379392453563
B2M	2472	1640.283	0.41015875167066	0.160839160839161
B3GALNT1	9.26333333333333	8.975	0.0316210207119601	0.811188811188811
B3GALNT2	4.38666666666667	5.48	-0.222535463730863	0.468531468531469
B3GALT1	0.06	0.051	0.162518929497775	0.863140114024113
B3GALT2	0.0833333333333333	0.163	-0.670901571612626	0.26991586808543
B3GALT4	1.27	1.325	-0.0423955589676856	0.811188811188811
B3GALT5	0.32	0.172	0.620826518980319	0.443725427534487
B3GALT5-AS1	0.1	0.117	-0.157003748809665	0.734614033438328
B3GALT6	0.23	0.294	-0.245500458415486	0.932461280031762
B3GAT1	0.243333333333333	0.079	1.12498439300731	0.0133288567527135
B3GAT2	0.0366666666666667	0.036	0.0183491386681966	1
B3GAT3	11.0566666666667	7.124	0.439564198863436	0.286713286713287
B3GLCT	2.86333333333333	4.306	-0.408022951614117	0.0769230769230769
B3GNT2	6.86333333333333	5.673	0.190475154027158	0.937062937062937
B3GNT3	0.21	0.378	-0.587786664902119	0.446247540116428
B3GNT4	0.82	0.474	0.548097018563222	0.553567833859498
B3GNT5	1.87	1.495	0.223812224023846	0.937062937062937
B3GNT6	0.03	0.028	0.0689928714869514	0.795108458410848
B3GNT7	0.77	0.178	1.46460696455564	0.270578446479838
B3GNT8	2.7	0.739	1.29570913104422	0.0769230769230769
B3GNT9	0.59	0.642	-0.0844657667901959	0.865405618749041
B3GNTL1	2.54666666666667	2.059	0.212564886464667	0.553567833859498
B4GALNT1	0.696666666666667	1.206	-0.548757320996384	0.397375604153625
B4GALNT2	0.26	0.65	-0.916290731874155	0.55302054432976
B4GALNT3	1.81333333333333	0.973	0.622537968995873	0.286713286713287
B4GALNT4	2.01666666666667	0.198	2.32093423166224	0.446247540116428
B4GALT1	59.21	17.615	1.21233963475048	0.286713286713287
B4GALT1-AS1	0.28	0.235	0.175204089025091	0.672179411999236
B4GALT2	4.36	3.578	0.197668072274416	0.468531468531469
B4GALT3	11.5833333333333	8.856	0.268472087936356	0.160839160839161
B4GALT4	7.08	4.427	0.469551753955625	0.370629370629371
B4GALT4-AS1	0.16	0.141	0.126413924855659	0.932461280031762
B4GALT5	17.2333333333333	11.473	0.406849044029268	0.468531468531469
B4GALT6	1.08	0.896	0.186775907143335	0.370629370629371
B4GALT7	12.33	5.627	0.784458876725111	0.370629370629371
B4GAT1	1.52666666666667	2.243	-0.384727546080087	0.216783216783217
B9D1	10.84	12.28	-0.124728926707496	0.573426573426573
B9D2	3.15	2.545	0.213271802835056	0.468531468531469
BAALC	0.373333333333333	0.35	0.064538521137571	0.799576466359101
BAALC-AS1	0.11	0.126	-0.135801541159062	0.670465159670094
BAALC-AS2	0.186666666666667	0.208	-0.108213584640233	1
BAAT	0.206666666666667	0.628	-1.11143297709717	0.798760963917103
BABAM1	19.0266666666667	17.396	0.089601209205134	0.573426573426573
BACE1	2.33666666666667	2.544	-0.0850122330994866	0.573426573426573
BACE1-AS	0.753333333333333	1.062	-0.343401398203662	0.160839160839161
BACE2	3.15333333333333	3.16	-0.00211193320314361	0.811188811188811
BACH1	18.87	13.799	0.312977233611042	0.160839160839161
BACH1-IT2	0.12	0.122	-0.0165293019512106	0.731746419259066
BACH2	0.19	0.178	0.0652405218684012	0.202396015972959
BAD	5.06	4.08	0.215269494883304	0.468531468531469
BAG1	6.99666666666667	7.868	-0.117370055362381	0.271239392235502
BAG2	0.993333333333333	0.555	0.582098177084906	0.111888111888112
BAG3	28.4933333333333	23.138	0.20819385417614	0.573426573426573
BAG4	3	3.583	-0.177588149654707	0.468531468531469
BAG5	4.13	4.546	-0.0959703184574102	0.573426573426573
BAG6	27.04	27.334	-0.0108140973678454	0.692307692307692
BAGE	0.0766666666666667	0.069	0.105360515657826	0.732832626867774
BAGE2	0.04	0.042	-0.0487901641694321	1
BAGE3	0.04	0.041	-0.0246926125903715	1
BAGE4	0.0466666666666667	0.048	-0.0281708769666963	0.796536667813908
BAGE5	0.0466666666666667	0.048	-0.0281708769666963	0.796536667813908
BAHCC1	2.46	2.825	-0.138347014654133	0.286713286713287
BAHD1	3.04	2.652	0.136543443094514	0.286713286713287
BAIAP2	4.32666666666667	3.557	0.195879929641516	0.692307692307692
BAIAP2-AS1	1.96666666666667	1.53	0.25107232683922	0.351879772106333
BAIAP2L1	8.22333333333333	1.982	1.42286920596536	0.048951048951049
BAIAP2L2	1.08666666666667	4.976	-1.52151144872637	0.00699300699300699
BAIAP3	0.453333333333333	1.24	-1.00623896853709	0.027972027972028
BAK1	3.16	1.694	0.623479431368958	0.160839160839161
BAMBI	7.34	4.851	0.414153973363345	0.160839160839161
BANCR	0.126666666666667	0.106	0.178119869940255	0.551366594434226
BANF1	33.33	25.409	0.271354450346797	0.468531468531469
BANF2	0.656666666666667	0.598	0.0935857791132928	1
BANK1	2.13666666666667	3.13	-0.381786022287593	0.286713286713287
BANP	5.57	5.218	0.065280867224656	0.573426573426573
BAP1	8.08666666666667	11.533	-0.354995876396007	0.0769230769230769
BARD1	2.70666666666667	2.542	0.0627666927382145	1
BARHL1	0.0366666666666667	0.032	0.13613217432458	0.659583559763367
BARHL2	0.0866666666666667	0.044	0.677879708429157	0.441811480207206
BARX1	0.15	0.056	0.985283603361106	0.797935427134745
BARX2	6.02666666666667	5.978	0.00810800243417464	0.937062937062937
BASP1	7.69333333333333	1.51	1.62824450214496	0.00699300699300699
BASP1P1	0.153333333333333	0.094	0.489319418545027	1
BATF	3.10333333333333	1.633	0.642057988632538	0.216783216783217
BATF2	2.49333333333333	1.106	0.812870600218133	0.034362336223524
BATF3	1.24666666666667	0.792	0.453667209926042	0.370629370629371
BAX	24.85	12.299	0.703339794282364	0.370629370629371
BAZ1A	12.7733333333333	15.701	-0.206364740158834	0.286713286713287
BAZ1B	25.3	26.85	-0.0594614252213991	0.937062937062937
BAZ2A	37.5066666666667	34.709	0.0775196756360412	0.937062937062937
BAZ2B	22.73	24.774	-0.0861090782675564	0.573426573426573
BBC3	1.38	1.196	0.143100843640673	0.573426573426573
BBIP1	2.42	2.779	-0.138323610591772	0.468531468531469
BBOX1	5.82	39.123	-1.90541026759953	0.048951048951049
BBOX1-AS1	0.443333333333333	0.391	0.125614372562324	0.498371653491916
BBS1	11.04	14.271	-0.256704465269305	0.216783216783217
BBS10	3.25333333333333	4.479	-0.319719695468272	0.216783216783217
BBS12	2.44666666666667	2.944	-0.185042646908315	0.271239392235502
BBS2	30.3366666666667	31.726	-0.0447794320651088	0.937062937062937
BBS4	29.9466666666667	26.285	0.130419587490667	0.468531468531469
BBS5	4.72666666666667	3.917	0.187894177752178	0.370629370629371
BBS7	7.79	12.595	-0.480459049921917	0.027972027972028
BBS9	13.6266666666667	25.586	-0.630016669667504	0.013986013986014
BBX	7.38666666666667	7.882	-0.0649051055618385	0.397375604153625
BCAM	22.7833333333333	26.146	-0.13766694063782	0.692307692307692
BCAN	0.11	0.061	0.589606501619105	1
BCAP29	2.06666666666667	3.005	-0.374340564604235	0.216783216783217
BCAP31	41.6	32.734	0.239685874183525	0.692307692307692
BCAR1	6.3	5.517	0.132715399107193	1
BCAR3	3.98666666666667	7.408	-0.619605037489502	0.00699300699300699
BCAR4	0.526666666666667	0.475	0.103253033318261	0.811188811188811
BCAS1	1	0.096	2.3434070875143	0.0747193465638679
BCAS2	19.73	17.176	0.138627259458044	0.216783216783217
BCAS3	11.3533333333333	13.97	-0.207400786702438	0.370629370629371
BCAS4	0.786666666666667	0.911	-0.146738287908412	0.468531468531469
BCAT1	2.35666666666667	1.393	0.525788496442703	0.370629370629371
BCAT2	11.2633333333333	7.977	0.344990211129097	0.573426573426573
BCCIP	18.9366666666667	19.228	-0.0152674721307884	0.937062937062937
BCDIN3D	0.333333333333333	0.524	-0.452348694007015	0.0622559296277068
BCDIN3D-AS1	0.133333333333333	0.11	0.192371892647456	0.39475858794386
BCHE	0.273333333333333	0.422	-0.434313262445823	0.932554150528295
BCKDHA	34.8266666666667	31.904	0.0876519830805834	0.937062937062937
BCKDHB	15.3766666666667	21.18	-0.320206131271641	0.0769230769230769
BCKDK	26.3066666666667	18.464	0.353999502160616	0.468531468531469
BCL10	7.34333333333333	7.076	0.0370840958486033	0.811188811188811
BCL11A	0.75	1.071	-0.356274863917393	0.573426573426573
BCL11B	0.603333333333333	0.403	0.403533273645079	0.670896238995094
BCL2	6.4	10.715	-0.515346638559914	0.160839160839161
BCL2A1	9.62	2.108	1.5181046339985	0.013986013986014
BCL2L1	15.3166666666667	10.318	0.395051617311128	0.370629370629371
BCL2L10	0.183333333333333	0.233	-0.239732464007294	0.731381397172062
BCL2L11	2.94	2.063	0.354248347261475	0.160839160839161
BCL2L12	3.41	2.266	0.408696128689611	0.573426573426573
BCL2L13	5.69666666666667	5.403	0.0529268535974611	0.937062937062937
BCL2L14	0.243333333333333	0.165	0.388486771573747	0.309161581812413
BCL2L15	0.07	0.076	-0.082238098236972	0.344463112615251
BCL2L2	1.59	2.166	-0.309148132346659	0.0905249348176291
BCL2L2-PABPN1	20.7533333333333	29.697	-0.358339154260428	0.286713286713287
BCL3	9.63	5.634	0.536063556355853	0.286713286713287
BCL6	16.4433333333333	10.238	0.473813838542146	0.0769230769230769
BCL6B	1.83666666666667	6.584	-1.27669012887806	0.0141150927179531
BCL7A	3.45333333333333	2.92	0.167756331883037	0.553567833859498
BCL7B	11.87	9.169	0.258185979553813	0.468531468531469
BCL7C	6.63666666666667	9.038	-0.308828081581093	0.0769230769230769
BCL9	3.61	3.996	-0.101586088441518	0.204271214050544
BCL9L	11.6866666666667	10.353	0.121172258041003	0.573426573426573
BCLAF1	10.3866666666667	12.218	-0.162387341893137	0.370629370629371
BCO1	12.4	7.154	0.550024831774165	0.0769230769230769
BCO2	1.65	1.372	0.184505758608796	0.692307692307692
BCOR	21.8166666666667	21.563	0.0116953207592705	1
BCORL1	2.90666666666667	3.865	-0.284954732786607	0.111888111888112
BCORP1	0.0933333333333333	0.203	-0.777028664540647	0.216783216783217
BCR	7.45333333333333	10.913	-0.381293379512164	0.027972027972028
BCRP2	0.06	0.026	0.836248024200619	0.47963210124988
BCRP3	1.93	2.319	-0.1836160553566	0.468531468531469
BCS1L	17.7333333333333	14.341	0.212323539932414	0.370629370629371
BCYRN1	9.93333333333333	2.434	1.40636011027791	1
BDH1	0.216666666666667	0.357	-0.499375707558066	0.309828911593007
BDH2	6.2	11.71	-0.63589388555858	0.027972027972028
BDKRB1	0.553333333333333	0.325	0.532135410352742	0.672179411999236
BDKRB2	0.313333333333333	0.233	0.296229133030239	0.798486910038197
BDNF	0.766666666666667	1.96	-0.938647638975432	0.0755243344899036
BDNF-AS	0.903333333333333	0.857	0.0526537066078572	0.670896238995094
BDP1	17.02	24.244	-0.353780040943811	0.286713286713287
BEAN1	0.253333333333333	0.191	0.282432716565637	0.611600239820941
BEAN1-AS1	0.19	0.208	-0.0905140075408319	1
BECN1	14.6566666666667	12.84	0.132329996262794	0.692307692307692
BECN2	0.0533333333333333	0.049	0.0847412284550907	0.73247202414462
BEGAIN	0.12	0.099	0.192371892647456	0.396071227780264
BEND2	0.116666666666667	0.048	0.888119854907459	0.494783861504341
BEND3	0.223333333333333	0.14	0.467023001107598	0.236078891003417
BEND3P3	0.0166666666666667	0.011	0.415515443961666	0.0646716875023638
BEND4	0.0266666666666667	0.033	-0.213093215460708	0.538049559961541
BEND5	1.56666666666667	3.309	-0.747695808891572	0.0626173742147871
BEND6	0.366666666666667	0.208	0.566915090417034	0.105405628206113
BEND7	3.72	5.087	-0.312964597555573	0.468531468531469
BEST1	5.96333333333333	4.019	0.394596493385454	0.286713286713287
BEST2	0.0366666666666667	0.043	-0.159332038569256	0.725720985208312
BEST3	0.383333333333333	0.427	-0.107879080539438	1
BEST4	0.19	0.127	0.402836985701895	0.672179411999236
BET1	3.14666666666667	2.464	0.244557645818026	0.397375604153625
BET1L	1.85666666666667	1.78	0.0421694009670892	0.734966060194915
BEX1	0.1	0.581	-1.75958057086382	0.444359127123853
BEX2	3.27	7.157	-0.783300913847298	0.0769230769230769
BEX4	4.35666666666667	5.558	-0.243531092352291	0.468531468531469
BEX5	1.29	3.106	-0.878693506352915	0.0769230769230769
BFAR	10.67	9.959	0.0689594003641596	0.672179411999236
BFSP1	0.346666666666667	0.599	-0.546897894648141	0.111888111888112
BFSP2	0.0466666666666667	0.065	-0.331357135954443	0.797099648572339
BGLAP	0.123333333333333	0.146	-0.168715904738176	0.394099143001664
BGLT3	0.0766666666666667	0.067	0.13477440086412	0.732109958246776
BGN	23.73	158.479	-1.89888202197824	0.013986013986014
BHLHA15	1.70333333333333	1.046	0.487613749904772	0.446247540116428
BHLHA9	0.113333333333333	0.098	0.145365850271525	0.864662996340343
BHLHB9	0.453333333333333	0.58	-0.246400413478477	0.286713286713287
BHLHE22	0.24	0.178	0.298855373049906	0.734614033438328
BHLHE23	0.0666666666666667	0.064	0.0408219945202552	0.931991103445201
BHLHE40	43.6933333333333	34.722	0.229822043342747	0.370629370629371
BHLHE40-AS1	0.463333333333333	0.224	0.726800685601588	0.127140840337194
BHLHE41	37.6566666666667	27.018	0.332006697523238	0.216783216783217
BHMG1	0.153333333333333	0.021	1.98809176309161	0.0961223040336408
BHMT	14.0633333333333	33.49	-0.867675949337976	0.160839160839161
BHMT2	25.6033333333333	31.006	-0.19145818280169	0.811188811188811
BICC1	23.75	18.941	0.226253645806046	0.811188811188811
BICD1	36.7166666666667	17.861	0.720611219657896	0.048951048951049
BICD2	6.58666666666667	6.934	-0.0513894436112196	1
BID	3.73666666666667	1.954	0.648315394795368	0.370629370629371
BIK	0.173333333333333	0.107	0.482387688445457	0.797379392453563
BIN1	35.12	27.172	0.25658373743786	0.692307692307692
BIN2	20.5233333333333	12.935	0.461625634617017	0.0515910562593653
BIN3	3.00666666666667	4.147	-0.321553135857822	0.0769230769230769
BIN3-IT1	0.06	0.076	-0.23638877806423	0.39475858794386
BIRC2	24.49	22.875	0.0682202598024914	0.468531468531469
BIRC3	43.8833333333333	13.096	1.20922775720538	0.013986013986014
BIRC5	0.39	0.295	0.279171382783872	0.937062937062937
BIRC6	34.9166666666667	31.207	0.112321841509053	0.111888111888112
BIRC6-AS2	0.15	0.128	0.158605030176639	0.671325633556207
BIRC7	1.08	6.048	-1.7227665977411	0.692307692307692
BIRC8	0.0366666666666667	0.039	-0.0616935690053399	0.860756223383737
BISPR	0.256666666666667	0.171	0.40611466967696	0.611600239820941
BIVM	1.62	2.417	-0.400100952477053	0.216783216783217
BIVM-ERCC5	25.7033333333333	32.217	-0.22587357836743	0.468531468531469
BLACAT1	0.04	0.028	0.356674943938732	0.294717046744566
BLACE	0.03	0.026	0.143100843640673	0.598725069652847
BLCAP	3.69666666666667	2.547	0.372515316696846	0.0769230769230769
BLID	0.423333333333333	0.475	-0.115154913250114	0.611600239820941
BLK	0.603333333333333	0.628	-0.040070330876437	0.672179411999236
BLM	1.88666666666667	1.301	0.371678404016614	0.160839160839161
BLMH	7.61666666666667	11.389	-0.40230914862011	0.027972027972028
BLNK	33.0966666666667	27.95	0.169015372776285	0.370629370629371
BLOC1S1	43.57	39.627	0.0948581360195146	0.468531468531469
BLOC1S1-RDH5	0.383333333333333	1.549	-1.39645990772768	0.00699300699300699
BLOC1S2	4.61333333333333	2.907	0.461829039944675	0.468531468531469
BLOC1S3	0.753333333333333	0.464	0.484623251371966	0.111888111888112
BLOC1S4	0.726666666666667	0.636	0.133269303774903	0.672179411999236
BLOC1S5	1.29333333333333	2.587	-0.69327603823682	0.0769230769230769
BLOC1S5-TXNDC5	3.33666666666667	4.234	-0.238174868053654	0.111888111888112
BLOC1S6	6.86333333333333	6.552	0.0464228858208201	0.937062937062937
BLVRA	57.9433333333333	45.154	0.249386651949559	0.216783216783217
BLVRB	12.0466666666667	10.169	0.169444119686972	0.811188811188811
BLZF1	9.24	7.587	0.197105629297655	0.111888111888112
BMF	0.68	0.481	0.346225528064391	0.67175335428125
BMI1	2.94666666666667	4.831	-0.494378897590827	0.611600239820941
BMP1	6.75666666666667	10.357	-0.427132947810943	0.370629370629371
BMP10	0.0466666666666667	0.051	-0.0887954987831313	1
BMP15	0.06	0.051	0.162518929497775	0.667842678975699
BMP2	1.85	1.924	-0.0392207131532813	1
BMP2K	47.9766666666667	30.81	0.442875468997893	0.351879772106333
BMP3	0.04	0.016	0.916290731874155	0.35026876411653
BMP4	5.82333333333333	9.975	-0.538209127298072	0.216783216783217
BMP5	0.0866666666666667	0.953	-2.39754556130678	0.204271214050544
BMP6	0.406666666666667	1.674	-1.41497740199023	0.0515910562593653
BMP7	0.94	0.25	1.3244189574018	0.551366594434226
BMP7-AS1	0.0766666666666667	0.065	0.165079750359448	0.667399491777309
BMP8A	0.14	0.365	-0.958254930973187	0.048951048951049
BMP8B	0.403333333333333	0.672	-0.510494990600473	0.204271214050544
BMPER	0.82	0.436	0.631662096909264	0.932461280031762
BMPR1A	17.9266666666667	18.816	-0.0484182095436075	0.573426573426573
BMPR1B	0.22	0.484	-0.78845736036427	0.672179411999236
BMPR1B-AS1	0.13	0.114	0.131336002061087	0.799033902917306
BMPR2	16.72	21.706	-0.260983112367268	0.286713286713287
BMS1	8.21	9.737	-0.170580138532282	0.160839160839161
BMS1P17	0.336666666666667	0.293	0.138920712150128	0.811188811188811
BMS1P18	0.336666666666667	0.293	0.138920712150128	0.811188811188811
BMS1P20	8.26333333333333	9.397	-0.128562432021939	0.672179411999236
BMS1P21	0.233333333333333	0.201	0.149163138316219	0.865405618749041
BMS1P4	5.56666666666667	4.891	0.12939964919738	0.160839160839161
BMS1P5	9.66	4.777	0.704180913816602	0.216783216783217
BMS1P6	10.3466666666667	10.247	0.00967942682932741	0.811188811188811
BMX	0.606666666666667	1.518	-0.917169466552844	0.160839160839161
BNC1	0.376666666666667	0.087	1.46545250438369	0.122924218058314
BNC2	8.68333333333333	5.872	0.391210188219052	0.216783216783217
BNIP1	2.69333333333333	2.478	0.0833278006579436	0.692307692307692
BNIP2	15.5666666666667	15.788	-0.0141182817938588	1
BNIP3	60.5266666666667	74.352	-0.205726533067121	0.937062937062937
BNIP3L	16.2133333333333	24.298	-0.404560093442748	0.111888111888112
BNIPL	0.473333333333333	1.148	-0.885976714952315	0.106377949784045
BOC	2.90666666666667	4.305	-0.392770188626915	0.160839160839161
BOD1	7.51333333333333	9.194	-0.201871877440516	0.216783216783217
BOD1L1	18.23	16.493	0.100132540224556	0.573426573426573
BOD1L2	0.0233333333333333	0.026	-0.108213584640233	0.724150145962334
BOK	0.666666666666667	0.981	-0.386282288691391	0.370629370629371
BOK-AS1	0.1	0.083	0.186329578191494	0.667842678975699
BOLA1	0.463333333333333	0.442	0.0471368553789297	1
BOLA2	30.75	19.031	0.479820765717637	0.468531468531469
BOLA2B	41.4866666666667	22.515	0.611190336719427	0.048951048951049
BOLA3	38.5966666666667	26.679	0.369289177870459	0.937062937062937
BOLA3-AS1	0.173333333333333	0.162	0.0676201876749793	0.799033902917306
BOLL	0.12	0.103	0.15276275455241	0.67175335428125
BOP1	16.5933333333333	9.101	0.600616710676118	0.692307692307692
BORA	1.91666666666667	1.119	0.538152136811361	0.0223094586479299
BPESC1	0.02	0.022	-0.0953101798043248	1
BPGM	7.08	6.178	0.136279313209239	0.370629370629371
BPHL	0.736666666666667	2.166	-1.07850192171725	0.00699300699300699
BPI	0.153333333333333	0.101	0.417493683973772	0.799033902917306
BPIFA1	0.213333333333333	0.185	0.142500062607283	0.734614033438328
BPIFA2	0.123333333333333	0.065	0.640503447074523	0.550253770223224
BPIFA3	0.133333333333333	0.116	0.139262067333508	0.734614033438328
BPIFA4P	0.0633333333333333	0.054	0.159427736928102	0.729906274278395
BPIFB1	0.0733333333333333	0.082	-0.111703989580001	0.797099648572339
BPIFB2	0.0366666666666667	0.032	0.13613217432458	0.659583559763367
BPIFB3	0.05	0.041	0.198450938723838	0.489256527495736
BPIFB4	0.06	0.044	0.31015492830384	0.422252819568594
BPIFB6	0.05	0.047	0.0618754037180875	0.797099648572339
BPIFC	0.123333333333333	0.548	-1.49138456997786	1
BPNT1	7.31333333333333	6.063	0.187494439089381	0.573426573426573
BPTF	22.2166666666667	25.127	-0.123100207244611	0.286713286713287
BPY2	0.183333333333333	0.417	-0.821780232240394	0.271239392235502
BPY2B	0.183333333333333	0.428	-0.84781720602339	0.271239392235502
BPY2C	0.183333333333333	0.415	-0.816972530672291	0.271239392235502
BRAF	27.94	43.665	-0.44648751203688	0.013986013986014
BRAP	3.94333333333333	4.197	-0.0623435950292681	0.611600239820941
BRAT1	3.67666666666667	2.059	0.579786116551649	0.468531468531469
BRCA1	3.01	4.313	-0.359693638904922	0.286713286713287
BRCA2	1.80666666666667	2.088	-0.144723143236947	1
BRCAT107	0.0633333333333333	0.057	0.105360515657826	0.732109958246776
BRCAT54	0.223333333333333	0.198	0.120398393022367	0.733549481986241
BRCC3	2.39666666666667	2.515	-0.0481939204868571	0.468531468531469
BRD1	6.69333333333333	7.965	-0.173944937206593	0.286713286713287
BRD2	54.0766666666667	61.42	-0.127332722258478	0.286713286713287
BRD3	2.41	3.447	-0.357877540032165	0.0512694972322205
BRD4	32.78	31.828	0.0294721678003952	0.692307692307692
BRD7	31.2366666666667	38.625	-0.212307116750287	0.111888111888112
BRD7P3	0.04	0.029	0.321583624127462	0.335377018828284
BRD8	23.5633333333333	24.635	-0.0444763644811733	0.811188811188811
BRD9	17.72	13.488	0.272893543917435	0.027972027972028
BRDT	0.143333333333333	0.125	0.136859182717197	0.798211733671429
BRDTP1	0.1	0.089	0.116533816255951	0.798211733671429
BRE	37.6966666666667	37.344	0.00939941711098041	0.811188811188811
BRE-AS1	0.1	0.087	0.139262067333508	0.93208592431751
BREA2	0.0766666666666667	0.07	0.0909717782057266	0.862946117073302
BRF1	3.70333333333333	6.39	-0.545500953406014	0.00699300699300699
BRF2	2.01666666666667	2.464	-0.200340062296633	0.498371653491916
BRI3	70.61	43.743	0.478840177525997	0.468531468531469
BRI3BP	4.34	2.216	0.672170579227276	0.286713286713287
BRICD5	0.206666666666667	0.27	-0.267314769627347	0.397375604153625
BRINP1	0.466666666666667	1.012	-0.774068622912171	0.468531468531469
BRINP2	0.0166666666666667	0.022	-0.27763173659828	1
BRINP3	0.05	0.047	0.0618754037180875	0.437269121577933
BRIP1	1.36	1.838	-0.301193324185535	0.692307692307692
BRIX1	16.4866666666667	13.306	0.214336912105465	0.370629370629371
BRK1	12.1766666666667	15.878	-0.26541295116384	0.286713286713287
BRMS1	7.49	6.528	0.137468179867322	0.468531468531469
BRMS1L	1.04	2.273	-0.781879831717125	0.00699300699300699
BROX	14.97	12.191	0.205350223848528	0.286713286713287
BRPF1	3.65	3.805	-0.0415888237192491	0.932554150528295
BRPF3	6.74666666666667	6.311	0.0667544131490525	1
BRS3	0.09	0.046	0.67116827384117	0.493570905091792
BRSK1	1.53333333333333	0.914	0.517368722354927	0.692307692307692
BRSK2	0.243333333333333	0.174	0.335376946259798	0.49718413717942
BRWD1	14.32	15.929	-0.106484185780002	0.370629370629371
BRWD1-AS1	0.126666666666667	0.104	0.197168064910949	0.550811209723299
BRWD1-IT2	0.63	0.233	0.994681365819878	0.0769230769230769
BRWD3	11.44	14.556	-0.240887293798261	0.00699300699300699
BSCL2	20.0166666666667	14.98	0.289849281768809	0.286713286713287
BSDC1	6.98333333333333	7.164	-0.0255421264984282	1
BSG	30.8	31.104	-0.00982173829849976	0.811188811188811
BSN	0.146666666666667	0.163	-0.105587762562565	0.495988239095938
BSN-AS2	0.03	0.03	0	0.658627423104509
BSND	0.05	0.092	-0.609765571620894	0.795683342098656
BSPH1	0.126666666666667	0.112	0.123060092757227	0.865405618749041
BSPRY	0.0633333333333333	0.715	-2.42387075920163	0.00699300699300699
BST1	3.07	3.825	-0.219880905679393	0.397375604153625
BST2	61.35	36.667	0.514718003164845	0.468531468531469
BSX	0.113333333333333	0.104	0.0859424298007248	0.932368024838616
BTAF1	16.4766666666667	18.432	-0.112143045862722	0.446247540116428
BTBD1	11.4966666666667	9.866	0.152962635469093	1
BTBD10	8.01	8.256	-0.0302494476589391	1
BTBD11	3.52666666666667	0.329	2.37205066597881	0.034362336223524
BTBD16	0.353333333333333	0.547	-0.437036903983978	0.553567833859498
BTBD17	0.0433333333333333	0.041	0.0553500950831649	0.729533683172723
BTBD18	0.0233333333333333	0.019	0.205443974214809	0.473593088376403
BTBD19	3.98666666666667	2.355	0.526414732385995	0.468531468531469
BTBD2	12.79	13.328	-0.0412034698337354	0.811188811188811
BTBD3	3.72	6.407	-0.543667474371829	0.048951048951049
BTBD6	5.98333333333333	8.002	-0.290713684168865	0.216783216783217
BTBD7	9.60333333333333	14.625	-0.420622132689593	0.0769230769230769
BTBD8	1.31333333333333	2.715	-0.726223518744166	0.0515910562593653
BTBD9	1.66333333333333	2.22	-0.288683574788871	0.013986013986014
BTC	0.803333333333333	1.867	-0.843318405725132	0.734966060194915
BTD	7.68333333333333	8.065	-0.0484802308026242	1
BTF3	110.1	135.165	-0.205107210626476	0.370629370629371
BTF3L4	3.74333333333333	3.307	0.123935046082586	0.672179411999236
BTF3P11	0.13	0.115	0.122602322092332	0.799033902917306
BTG1	24.5033333333333	13.048	0.630174297399174	0.286713286713287
BTG2	4.41333333333333	2.309	0.647815731468394	0.150224234757526
BTG3	5.48333333333333	3.133	0.559722176573217	0.027972027972028
BTG4	0.11	0.072	0.423814246776361	0.607108673987482
BTK	22.4933333333333	12.405	0.595119351865893	0.013986013986014
BTLA	0.416666666666667	0.205	0.709276562489829	0.865405618749041
BTN1A1	0.0233333333333333	0.026	-0.108213584640233	0.929903346673691
BTN2A1	25.2333333333333	24.364	0.0350592388010552	0.937062937062937
BTN2A2	14.85	12.212	0.195580790376077	0.468531468531469
BTN2A3P	3.15333333333333	3.832	-0.194926765712937	0.811188811188811
BTN3A1	52.85	32.095	0.498757457552505	0.048951048951049
BTN3A2	65.43	37.949	0.544737715848321	0.048951048951049
BTN3A3	44.5966666666667	31.14	0.359165951411566	0.468531468531469
BTNL10	0.1	0.086	0.150822889734584	0.670465159670094
BTNL2	0.05	0.049	0.0202027073175193	0.731746419259066
BTNL3	0.103333333333333	0.054	0.648975962246808	0.0747193465638679
BTNL8	0.406666666666667	0.475	-0.155320954975449	0.573426573426573
BTNL9	4.63	10.921	-0.858130673117449	0.216783216783217
BTRC	2.64333333333333	2.971	-0.116857849501824	0.150224234757526
BUB1	2.5	1.307	0.64855629723207	0.0769230769230769
BUB1B	2.87	2.494	0.140424182513685	0.468531468531469
BUB3	14.7666666666667	13.85	0.0640871557496329	0.573426573426573
BUD13	7.09666666666667	7.846	-0.100378657550082	0.468531468531469
BUD31	9.55666666666667	7.699	0.216148540931256	0.573426573426573
BVES	0.166666666666667	0.397	-0.867940470933108	0.048951048951049
BVES-AS1	0.0433333333333333	0.059	-0.308615282118247	0.931800264080115
BYSL	1.57333333333333	1.342	0.159035472379864	0.811188811188811
BZRAP1	1.94	1.864	0.0399632568118374	0.468531468531469
BZRAP1-AS1	0.373333333333333	0.329	0.126413924855659	0.497778937009161
BZW1	31.72	24.538	0.256724460397656	0.216783216783217
BZW2	7.38333333333333	5.948	0.216170179225126	0.692307692307692
C10orf10	10.26	7.244	0.348079299721457	0.468531468531469
C10orf105	0.05	0.036	0.328504066972036	0.224899340710605
C10orf107	0.736666666666667	1.227	-0.510191938867223	0.286713286713287
C10orf11	12.63	11.84	0.0645913069065402	1
C10orf111	0.0533333333333333	0.054	-0.0124225199985571	0.862946117073302
C10orf113	1.3	1.967	-0.414145274939431	0.468531468531469
C10orf12	3.78333333333333	3.019	0.2256798045346	0.027972027972028
C10orf120	0.0666666666666667	0.062	0.0725706928348354	0.797935427134745
C10orf126	0.116666666666667	0.356	-1.11560986503668	0.111888111888112
C10orf128	1.71	1.962	-0.137470990628603	0.692307692307692
C10orf131	0.686666666666667	1.515	-0.791321744827952	0.048951048951049
C10orf142	0.0633333333333333	0.057	0.105360515657826	0.732109958246776
C10orf2	3.64333333333333	2.544	0.359161368042462	0.468531468531469
C10orf25	0.22	0.391	-0.575080013633004	0.286713286713287
C10orf32	1.07666666666667	0.817	0.27598603268859	0.573426573426573
C10orf32-ASMT	1.78333333333333	2.349	-0.27550543343697	0.468531468531469
C10orf35	2.37666666666667	1.301	0.602565746227727	0.048951048951049
C10orf53	0.226666666666667	0.199	0.13017568477755	0.932554150528295
C10orf54	3.18333333333333	3.125	0.0184945826361643	0.692307692307692
C10orf55	0.146666666666667	0.046	1.1595210417551	0.932274382285632
C10orf62	0.396666666666667	0.606	-0.423783688631849	0.672179411999236
C10orf67	0.09	0.098	-0.0851578083403068	0.671325633556207
C10orf71	0.146666666666667	0.117	0.225988503446441	0.344463112615251
C10orf71-AS1	0.113333333333333	0.104	0.0859424298007248	0.932368024838616
C10orf76	14.33	12.546	0.132953352165529	0.468531468531469
C10orf82	0.173333333333333	0.086	0.700869226653856	0.932274382285632
C10orf88	2.05	2.131	-0.0387515599661633	1
C10orf90	0.0233333333333333	0.033	-0.346624608085231	0.79275943186891
C10orf91	0.243333333333333	0.095	0.940555353873786	0.26791828222354
C10orf95	0.0666666666666667	0.059	0.122167633974207	0.864475412174535
C10orf99	0.95	4.711	-1.60119349410545	1
C11orf1	4.07333333333333	6.122	-0.407427175447881	0.216783216783217
C11orf16	0.0366666666666667	0.032	0.13613217432458	0.659583559763367
C11orf21	0.556666666666667	0.241	0.837169683252036	0.0755243344899036
C11orf24	14.13	11.459	0.209524749252125	0.370629370629371
C11orf30	5.93	6.953	-0.159149008107247	0.468531468531469
C11orf31	12.35	9.84	0.227200352009824	0.286713286713287
C11orf39	0.126666666666667	0.104	0.197168064910949	0.550811209723299
C11orf40	0.126666666666667	0.112	0.123060092757227	0.865405618749041
C11orf42	0.0633333333333333	0.055	0.141078598259906	0.732109958246776
C11orf44	0.0266666666666667	0.023	0.147920130076622	0.289712247230527
C11orf45	0.376666666666667	0.169	0.801461908115203	0.0743169973303515
C11orf49	12.0633333333333	8.705	0.326272975687389	0.160839160839161
C11orf52	1.39	2.149	-0.435698870517773	0.468531468531469
C11orf53	0.0633333333333333	0.064	-0.0104712998672954	1
C11orf54	29.34	37.153	-0.236092748889739	0.468531468531469
C11orf57	4.92	6.911	-0.33980581460504	0.216783216783217
C11orf58	11.9233333333333	14.58	-0.201153461977695	0.0769230769230769
C11orf63	2.5	2.893	-0.146003294119843	0.811188811188811
C11orf65	1.02666666666667	1.883	-0.606548941357642	0.216783216783217
C11orf68	3.59	3.405	0.052907262898712	0.811188811188811
C11orf70	2.91666666666667	0.922	1.15165146712696	0.150224234757526
C11orf71	1.74	1.885	-0.0800427076735365	0.811188811188811
C11orf72	0.0433333333333333	0.055	-0.238411023444998	0.733549481986241
C11orf73	7.41333333333333	6.593	0.117271700583109	0.937062937062937
C11orf74	5.40333333333333	6.891	-0.243200165295596	0.048951048951049
C11orf80	4.88666666666667	5.912	-0.190473775855505	0.468531468531469
C11orf84	5.37666666666667	4.52	0.173556609624868	0.611600239820941
C11orf85	0.173333333333333	0.278	-0.472404590783274	0.351215457504671
C11orf86	0.14	0.174	-0.217412876605225	1
C11orf87	0.0166666666666667	0.019	-0.131028262406404	0.432426944459452
C11orf88	0.22	0.187	0.162518929497775	0.67175335428125
C11orf91	0.24	0.152	0.456758402495715	0.396724443689538
C11orf94	0.29	0.259	0.113052861280982	0.937062937062937
C11orf95	0.33	0.501	-0.417513446624339	0.271239392235502
C11orf96	12.63	36.82	-1.06996623944253	0.027972027972028
C11orf97	0.14	0.134	0.0438026226583931	0.932274382285632
C11orf98	7.68666666666667	6.033	0.242242826714178	0.271239392235502
C12orf10	8.92	7.199	0.214353819104752	0.811188811188811
C12orf29	2.93	3.421	-0.154930482966492	0.160839160839161
C12orf4	5.89666666666667	4.828	0.199954916268299	0.048951048951049
C12orf40	0.133333333333333	0.028	1.56064774826467	0.0391454226888762
C12orf42	0.413333333333333	0.294	0.340674602592291	0.234785271403162
C12orf43	1.74666666666667	2.371	-0.305602597418427	0.111888111888112
C12orf45	4.55	5.214	-0.136220082548451	0.370629370629371
[truncated: 24,468 more rows]
