# Supplementary material for: Immunomodulatory response to neoadjuvant nivolumab in non-metastatic clear cell renal cell carcinoma
Source: Sci Rep. 2024 Jan 17;14:1458. doi: 10.1038/s41598-024-51889-9 (PMC10792074; doi:10.1038/s41598-024-51889-9)
Supplement: Supplementary file 5 — Supplementary Table 3. [file 41598_2024_51889_MOESM5_ESM.csv]

	ResponderMean	NonresponderMean	meandiff	pvals
MED6	-2.75140998880614	1.15122068798665	-3.90263067679279	0.0769230769230769
SRA1	7.50250352585896	-3.08712634486479	10.5896298707238	0.111888111888112
HDAC5	-11.4498590126849	5.09330573450419	-16.5431647471891	0.00699300699300699
ZNF605	-1.54647172077309	0.201980545999399	-1.74845226677249	0.937062937062937
CHAF1A	1.36580570820765	-0.767879554932739	2.13368526314039	0.286713286713287
MAMLD1	-3.33992288361627	1.55795603981619	-4.89787892343246	0.048951048951049
DNAJB6	3.81051013576338	-1.22303925066366	5.03354938642704	0.370629370629371
PQBP1	-2.3339526876721	0.789256880696671	-3.12320956836877	0.573426573426573
TSFM	6.97936441334721	-3.33533799681816	10.3147024101654	0.216783216783217
LRPPRC	-9.35927279762446	3.77991869445358	-13.139191492078	0.111888111888112
FRY	-13.1858790405994	6.48128863307157	-19.667167673671	0.013986013986014
YAF2	3.19965789091052	-1.33929911712839	4.5389570080389	0.027972027972028
TOPORS	-8.13617130887051	3.18567331773273	-11.3218446266032	0.160839160839161
SSX3	0.000846310743641272	0.0274131712721238	-0.0265668605284825	0.692307692307692
CDK8	0.127103927741588	-0.0923327702183917	0.21943669795998	0.937062937062937
CDK9	0.0954406065340615	0.0804736333238287	0.0149669732102328	1
CDKN1B	-2.8184394722527	1.00609367020537	-3.82453314245807	0.216783216783217
SAP18	-4.59262247836222	1.62857380174745	-6.22119628010966	0.216783216783217
PCGF3	-3.72989311234502	1.4351784842471	-5.16507159659212	0.286713286713287
PIAS3	0.889463563553574	-0.0135309503955841	0.902994513949158	0.811188811188811
BASP1	13.2968479236935	-5.30880978233908	18.6056577060326	0.013986013986014
YAP1	-4.56757954956046	2.22433309021489	-6.79191263977534	0.0769230769230769
PRMT5	-7.23290182778877	3.02690254506204	-10.2598043728508	0.013986013986014
C1D	-2.08624999379445	0.879008184911164	-2.96525817870561	0.370629370629371
PPIE	-0.794728612859355	0.226573091936332	-1.02130170479569	0.937062937062937
FST	1.72641346056493	-0.137365813615456	1.86377927418039	0.811188811188811
CARM1	7.00544349886425	-2.76126596006058	9.76670945892483	0.216783216783217
MYBBP1A	2.99783562587215	-1.26131040302844	4.25914602890059	0.370629370629371
DDX17	-4.3381226563289	1.49424203021792	-5.83236468654682	0.286713286713287
DEAF1	-3.10117428771103	1.03128517816585	-4.13245946587688	0.692307692307692
HTATIP2	11.8205557622276	-5.30559947580815	17.1261552380357	0.027972027972028
SIVA1	-4.21935235389561	1.82570327801304	-6.04505563190866	0.048951048951049
CENPB	-1.98357394037604	0.984564390852484	-2.96813833122853	0.573426573426573
ERN2	1.88798235083135	-0.666591079447036	2.55457343027839	0.013986013986014
USP16	-0.659720775626885	0.262893385255259	-0.922614160882143	0.811188811188811
HEXIM1	-2.28004633542202	0.93847980746342	-3.21852614288544	0.0769230769230769
ARID3B	1.47376229426225	-0.800583062668581	2.27434535693083	0.216783216783217
POLR3F	-0.320703805286103	0.146693294432586	-0.467397099718689	0.811188811188811
POLR3G	1.55906133134479	-0.438721549622205	1.99778288096699	0.370629370629371
POLR3C	-2.48180758613558	0.533204871972261	-3.01501245810784	0.286713286713287
TAF6L	3.90109133742224	-1.64210728845436	5.54319862587659	0.286713286713287
CENPF	10.5676179247759	-4.59765275583257	15.1652706806084	0.00699300699300699
KHDRBS3	-6.68760536065699	3.07960460444377	-9.76720996510076	0.00699300699300699
SRCAP	3.84158490987114	-1.63144125440502	5.47302616427616	0.027972027972028
PPP1R13L	-5.84614266391633	2.22097355748324	-8.06711622139957	0.160839160839161
RUVBL2	1.18592111814473	-0.892345669152361	2.07826678729709	0.692307692307692
ARID5A	7.05884623717762	-2.929675076555	9.98852131373262	0.160839160839161
TCERG1	0.874493228896715	-0.684535300203105	1.55902852909982	0.573426573426573
SUB1	1.0675588333528	-0.403892888903689	1.47145172225649	0.573426573426573
MORF4L1	-2.88632259266603	1.39265471210965	-4.27897730477568	0.468531468531469
PRDX3	-2.37750530241777	0.526577832406589	-2.90408313482436	0.937062937062937
PNRC1	-4.31079799561259	1.85144484372313	-6.16224283933572	0.013986013986014
ASCC3	5.31429140580682	-2.16383913679575	7.47813054260257	0.0769230769230769
COPS5	-0.370297858176355	-0.071769733723179	-0.298528124453176	1
CCDC85B	-2.22189934695063	1.26911029680235	-3.49100964375298	0.692307692307692
RBPMS	-1.87857758604646	0.794831620330296	-2.67340920637675	0.027972027972028
GTF2A1L	-0.672500169696719	0.329164473691233	-1.00166464338795	0.027972027972028
CHD1	-0.293158812287165	0.107104651817828	-0.400263464104993	0.692307692307692
CHD2	-2.6436545221465	0.729361528255328	-3.37301605040183	0.468531468531469
CHD3	1.70570564916381	0.118235770299029	1.58746987886478	0.937062937062937
CHD4	-0.789344938119505	0.338691165460765	-1.12803610358027	0.692307692307692
HNRNPUL1	-2.84248125026539	1.30123391745267	-4.14371516771807	0.216783216783217
PRDM7	0.0685062935856541	-0.0839389628783683	0.152445256464022	0.811188811188811
PSIP1	-8.41990576449561	3.61147894355186	-12.0313847080475	0.160839160839161
SUPT16H	-2.49420161061787	1.21755223675365	-3.71175384737152	0.160839160839161
DDX20	-2.35554595551924	1.06445549747832	-3.42000145299756	0.286713286713287
PMF1	-3.72289274760584	1.39312941049317	-5.11602215809902	0.216783216783217
SNF8	5.64307043983989	-2.53462684822714	8.17769728806703	0.468531468531469
IL17F	-0.0956397666199754	0.321309058663727	-0.416948825283702	0.811188811188811
SGF29	-6.39568245302041	2.57598211275488	-8.97166456577529	0.048951048951049
NACC1	9.98953828917853	-3.93829225787454	13.9278305470531	0.111888111888112
MED8	6.51208235967365	-3.00889160507861	9.52097396475226	0.370629370629371
ECD	-0.401051054515807	0.218443118428208	-0.619494172944015	1
PHB2	-2.69288604411829	0.783761321966828	-3.47664736608512	0.937062937062937
CBX3	4.85782149146957	-2.15489954719727	7.01272103866685	0.0769230769230769
MYSM1	-1.77970615935078	0.474011270597971	-2.25371742994875	0.937062937062937
ERCC8	-0.172928546760383	0.251463244041751	-0.424391790802134	1
MED12L	0.33849938966867	-0.131038504747773	0.469537894416443	0.937062937062937
TADA1	-2.31345153461632	0.77890978278695	-3.09236131740327	0.573426573426573
DACH2	-1.96476646817591	1.37024080915947	-3.33500727733539	0.370629370629371
LEO1	-2.08037070866541	0.842662172492155	-2.92303288115757	0.111888111888112
ADH1A	-0.848041479470293	1.22205807507155	-2.07009955454184	0.811188811188811
KRBA2	-4.21681775107787	1.6087391402459	-5.82555689132377	0.216783216783217
HEXIM2	-4.12781238232704	1.28487258238149	-5.41268496470853	0.216783216783217
EID2B	-3.33824064900937	1.31207929900593	-4.6503199480153	0.468531468531469
TAF8	-0.788306795738022	0.119092187769347	-0.907398983507368	0.573426573426573
LIN54	-2.51817297562808	0.785477994875771	-3.30365097050385	0.573426573426573
JMY	-1.30037480638636	1.2008660250261	-2.50124083141246	0.573426573426573
NCOA7	-8.50680064437207	3.80009538240094	-12.306896026773	0.0769230769230769
NACC2	0.696925868770346	-0.306015997967208	1.00294186673755	0.811188811188811
TAF1L	-2.14037248099841	0.850457351096451	-2.99082983209486	0.370629370629371
ARID3C	0.362866526063803	-0.108029337849964	0.470895863913766	0.216783216783217
TCEAL2	-2.01450753078296	1.58170015397373	-3.59620768475669	0.468531468531469
CRY1	-1.57581789856033	0.775419840355177	-2.3512377389155	1
CRY2	-13.3894316162554	4.97209454220287	-18.3615261584583	0.0769230769230769
CRYM	-6.70507683103006	2.12927495280144	-8.83435178383149	0.692307692307692
SMYD1	0.00308913925948615	-0.203007964392829	0.206097103652315	0.811188811188811
GDF7	-2.66495511436456	1.43109136495427	-4.09604647931883	0.160839160839161
SRFBP1	-0.117887504146103	0.0446503007062776	-0.162537804852381	1
TCEAL6	-0.630938907570482	0.640904126953077	-1.27184303452356	0.811188811188811
DACH1	-7.33865624383735	4.04161023547666	-11.380266479314	0.027972027972028
DCC	1.24316921662275	-0.495123170717024	1.73829238733977	0.160839160839161
CITED4	-1.48420344865408	0.691780702061877	-2.17598415071595	0.692307692307692
DDX1	-7.45923588283817	3.31108173172993	-10.7703176145681	0.111888111888112
DDX5	-0.895596859087702	0.327804874825636	-1.22340173391334	0.468531468531469
PARP15	9.03255377700522	-4.17626149136272	13.2088152683679	0.160839160839161
TIGD2	2.91631590484425	-1.51577891863223	4.43209482347648	0.048951048951049
ZNF679	-0.000349539075922159	-0.203749028549054	0.203399489473132	0.811188811188811
SUPT20HL2	0.0314241734363576	-0.0101796709904022	0.0416038444267598	0.573426573426573
SSBP4	3.17868350337982	-1.17960505110861	4.35828855448843	0.692307692307692
ASXL1	-1.71486638312253	0.782149162142197	-2.49701554526473	0.468531468531469
DMD	-5.49292137668573	2.69401509458484	-8.18693647127058	0.111888111888112
DNMT1	6.26476541393069	-2.57580262025636	8.84056803418705	0.048951048951049
DR1	-0.354552894088259	0.251600981944822	-0.606153876033081	0.937062937062937
ATN1	-2.64696918940761	1.14533893826937	-3.79230812767698	0.111888111888112
ARID2	-0.692238245717313	0.0807920028573699	-0.773030248574683	0.811188811188811
ELAVL2	-8.0695774303744	4.01181114522455	-12.081388575599	0.027972027972028
TIGD1	0.495528278369821	-0.437974771513522	0.933503049883344	0.937062937062937
TIGD4	-1.49704233825502	0.573217061888723	-2.07025940014374	0.937062937062937
KHDRBS2	0.74098344299089	0.0805455966337006	0.66043784635719	0.468531468531469
EPO	0.00832669725704825	0.278949306485535	-0.270622609228487	0.811188811188811
ERCC2	0.0179766422910792	-0.0964830880611786	0.114459730352258	0.937062937062937
EYA4	-8.85583423129373	4.37852249698502	-13.2343567282788	0.048951048951049
ERCC3	-1.91550974655334	0.548609260776621	-2.46411900732996	0.692307692307692
EYA1	1.30513580375294	-0.367334315106941	1.67247011885989	0.111888111888112
EYA2	3.6890363281575	-0.616667822578543	4.30570415073604	0.0769230769230769
EYA3	-3.60191728215025	1.31952913303809	-4.92144641518834	0.286713286713287
EZH1	-7.11804817341444	2.70990450682513	-9.82795268023957	0.160839160839161
FABP4	-5.69374656153488	2.81250062952099	-8.50624719105587	0.013986013986014
MED19	2.83727682403062	-1.33327655078259	4.17055337481321	0.468531468531469
TIGD3	0.191884114506563	-0.328548448960024	0.520432563466587	0.937062937062937
JMJD1C	-5.10618141840116	2.06990746025492	-7.17608887865608	0.286713286713287
MAPK15	-0.675648385017752	-0.0476399989915438	-0.628008386026208	0.937062937062937
XRN2	4.77947302774574	-1.97992392275438	6.75939695050013	0.160839160839161
PUF60	3.989988149844	-1.69051115413781	5.68049930398181	0.468531468531469
ABLIM3	-1.47679952070597	0.245917485247082	-1.72271700595305	0.573426573426573
SBNO2	10.2550303340471	-4.43882742595006	14.6938577599972	0.027972027972028
TRAK1	-4.22614208687166	2.44580520745089	-6.67194729432255	0.216783216783217
MAPRE3	2.82688674911608	-1.02360467270399	3.85049142182007	0.468531468531469
HABP4	-9.0826980042471	3.62961301659896	-12.7123110208461	0.013986013986014
SIRT2	-3.39048506394388	1.33287834602403	-4.7233634099679	0.573426573426573
ELL2	5.44993188658096	-1.9416228401271	7.39155472670806	0.048951048951049
SNW1	-4.8774732953232	2.22400324232225	-7.10147653764545	0.00699300699300699
TRIM32	-1.37952675256152	0.793410457432658	-2.17293720999418	0.692307692307692
KDM2A	4.39128470938381	-2.03053840091216	6.42182311029596	0.027972027972028
CNOT1	0.36473647153595	-0.453830374984317	0.818566846520267	0.692307692307692
KDM4B	-0.315817012718364	0.149475360623107	-0.465292373341471	0.811188811188811
WDTC1	0.936384537695389	-0.536352100958429	1.47273663865382	0.573426573426573
CAND2	-2.75789428967875	2.28562774318873	-5.04352203286748	0.573426573426573
SETD1B	-0.306370981469028	-0.00737063663214413	-0.299000344836884	0.692307692307692
MYCBP2	-1.46830848650689	0.607290647382126	-2.07559913388902	0.573426573426573
KDM4C	-3.0532800794618	1.03629916810808	-4.08957924756988	0.160839160839161
PPRC1	2.36331798512642	-0.954880635798362	3.31819862092479	0.048951048951049
CAMTA2	-1.45247923042865	0.537589681322152	-1.9900689117508	0.286713286713287
POGZ	-3.99521399121396	1.51975224283936	-5.51496623405332	0.286713286713287
RAD54L2	-1.51694770237681	0.771581885083554	-2.28852958746036	0.692307692307692
FLII	5.99453664014043	-2.6156071371751	8.61014377731553	0.048951048951049
RTF1	-0.297725206982648	0.162140743817542	-0.45986595080019	1
RCOR1	-5.69994151034257	2.5532427948345	-8.25318430517707	0.013986013986014
WWC1	-1.42271993225188	-0.0126703833538195	-1.41004954889806	1
SIN3B	-3.60698322332036	1.37957715142956	-4.98656037474992	0.111888111888112
USP22	-2.66820245153062	1.13860701354277	-3.80680946507338	0.573426573426573
CRTC1	-2.81822551258773	0.946736478175851	-3.76496199076358	0.216783216783217
MED13L	-3.4277437888536	1.45552828227861	-4.88327207113221	0.468531468531469
SIRT5	-2.95667673603088	0.90803013043752	-3.8647068664684	0.160839160839161
SIRT4	-4.5600866017971	1.4831460910639	-6.043232692861	0.048951048951049
SIRT3	-3.58269861525151	1.23919983934664	-4.82189845459815	0.216783216783217
RYBP	-3.88371329071652	1.92929358503216	-5.81300687574868	0.013986013986014
CBX6	-3.76593582927918	1.64426083461378	-5.41019666389296	0.027972027972028
CBX5	3.69522235438894	-1.70510857557045	5.40033092995939	0.013986013986014
CBX7	-6.22153484036396	2.56057444940168	-8.78210928976564	0.013986013986014
SUZ12	-2.81685774301393	1.2060433086818	-4.02290105169573	0.811188811188811
KAT6B	-4.37599415080445	1.75780105470609	-6.13379520551054	0.216783216783217
SEC14L2	4.46910613411257	-1.70293943991863	6.1720455740312	0.370629370629371
PADI4	1.80834454570091	-0.557219817231259	2.36556436293217	0.160839160839161
ELP5	0.552577470190286	-0.4278729133062	0.980450383496486	0.811188811188811
SSBP2	-0.23114274661539	0.270079290485699	-0.501222037101089	0.937062937062937
SSBP3	-5.37544829612217	2.46457820644823	-7.8400265025704	0.00699300699300699
EID1	-5.48318427128621	2.42302696087013	-7.90621123215633	0.048951048951049
PRPF6	-3.59337070309418	1.36067820417377	-4.95404890726794	0.160839160839161
VGLL2	0.00629210777094614	0.0278567787897191	-0.0215646710187729	0.370629370629371
LCORL	-2.80265286691134	1.26658030714551	-4.06923317405685	0.216783216783217
XRCC6	1.75033999346176	-0.712103421818359	2.46244341528012	0.468531468531469
ASF1A	-1.93426875815826	1.01184426530403	-2.94611302346229	0.692307692307692
NELFB	-3.92939583601357	1.5105911644027	-5.43998700041628	0.027972027972028
WWTR1	-3.69848751747308	1.52900579835931	-5.22749331583238	0.027972027972028
EDRF1	-4.2238298895076	1.36378333879681	-5.5876132283044	0.286713286713287
EPC2	-8.67642996918647	3.92376423184585	-12.6001942010323	0.216783216783217
IRF2BP1	-5.96632769249181	2.66429643607305	-8.63062412856486	0.0769230769230769
PHF19	8.11216874125579	-3.40251684231526	11.5146855835711	0.160839160839161
NOC2L	-2.57469079080771	0.967913693052427	-3.54260448386013	0.692307692307692
GMEB2	-1.81491888019352	0.604458601073656	-2.41937748126718	0.573426573426573
MYCBP	7.60889256234215	-2.59296308618384	10.201855648526	0.00699300699300699
KAT2A	0.945026437227103	-0.553231923926162	1.49825836115326	0.811188811188811
GDF2	-0.00158401685138694	-0.177446467695293	0.175862450843906	0.937062937062937
ELP4	-8.58814385661622	3.49529348406136	-12.0834373406776	0.027972027972028
GDNF	-0.503485351879889	0.60372361695606	-1.10720896883595	0.937062937062937
NUFIP1	-1.45580628094017	0.628593761624944	-2.08440004256512	0.286713286713287
GHRH	0.00634908900260329	-0.141982420065135	0.148331509067739	0.937062937062937
USP21	1.92331414461574	-0.90698771026666	2.8303018548824	0.692307692307692
ACAD8	-3.01187392520294	0.97063402533053	-3.98250795053347	0.370629370629371
SND1	4.13622780191756	-1.9275855117754	6.06381331369295	0.468531468531469
STK36	2.54426774811526	-1.26559749085622	3.80986523897148	0.286713286713287
AGO2	0.0690036351039243	0.0208382226193358	0.0481654124845885	0.937062937062937
CSDC2	-3.66466185763526	1.31777847416291	-4.98244033179818	0.286713286713287
GCLC	-3.93684942721062	1.44432399649129	-5.38117342370191	0.468531468531469
HTATSF1	-3.52278203136846	1.62452670359635	-5.1473087349648	0.160839160839161
SSX7	0.00274000752437529	-0.142835375003623	0.145575382527998	0.573426573426573
BLOC1S2	7.58843126386586	-3.26077611125094	10.8492073751168	0.027972027972028
TSSK4	-2.88972016344233	0.927475955080605	-3.81719611852293	0.216783216783217
CAVIN1	-9.65332937557255	4.84319578848029	-14.4965251640528	0.048951048951049
KCTD1	-4.05274259208992	2.50055553596965	-6.55329812805957	0.216783216783217
MAMSTR	-0.498801751086777	0.546120659483871	-1.04492241057065	1
FRYL	-1.82874056389757	0.837312270270961	-2.66605283416853	0.468531468531469
RPL7L1	-0.528966832692142	0.154215455034596	-0.683182287726738	0.937062937062937
MCTS1	7.59970984433463	-3.33490699423658	10.9346168385712	0.00699300699300699
SETD2	-1.83060384976733	1.21352645969583	-3.04413030946316	0.692307692307692
CCDC59	-5.03262611895658	2.05460071899669	-7.08722683795327	0.0769230769230769
SAP30BP	-1.90283594575789	0.781037945683572	-2.68387389144146	0.573426573426573
GTF2A1	-4.54150551747621	2.07455548637019	-6.6160610038464	0.216783216783217
GTF2A2	0.721422171352394	-0.390893417891744	1.11231558924414	0.692307692307692
GTF2E1	3.5383805012575	-1.46283699925069	5.00121750050819	0.048951048951049
GTF2E2	1.20359648070633	-0.611540804244768	1.8151372849511	0.692307692307692
GTF2F1	-3.7806494313822	1.42288708659544	-5.20353651797764	0.160839160839161
ABT1	-1.59075206633034	0.751437605321763	-2.3421896716521	0.286713286713287
RBM15B	-1.96484464509573	1.19690396609515	-3.16174861119088	0.573426573426573
HCFC2	-5.33178701469985	2.29994562347546	-7.63173263817531	0.286713286713287
SERTAD3	2.00678638659496	-0.760432416872567	2.76721880346752	0.216783216783217
DNMT3L	1.58624769854295	-0.305785885944248	1.8920335844872	0.468531468531469
SERTAD1	-1.79728045628434	1.03722833024295	-2.83450878652729	0.468531468531469
NRBF2	8.54499463928904	-3.54742186408528	12.0924165033743	0.027972027972028
LMCD1	-2.56311089545565	1.4548072849783	-4.01791818043395	0.811188811188811
HBZ	0.000345959629504017	0.0154263792064214	-0.0150804195769174	0.811188811188811
HELLS	-0.129641247656084	-0.200587619339991	0.0709463716839071	0.811188811188811
ZNRD1	-3.07245439851109	1.30016369705863	-4.37261809556972	0.286713286713287
DNTTIP2	-2.85090135900613	1.18852007386409	-4.03942143287022	0.468531468531469
HMGN1	4.82753525979424	-2.15964853297096	6.9871837927652	0.027972027972028
HMGN2	-5.59903416401361	2.35721373192338	-7.95624789593699	0.013986013986014
HNRNPD	-6.02649818149096	2.6928021139852	-8.71930029547616	0.013986013986014
APEX1	-6.20448735213948	2.33805670138244	-8.54254405352192	0.00699300699300699
HSBP1	1.979713371986	-0.919032897377308	2.89874626936331	0.692307692307692
ICAM1	11.258639088382	-4.92391503437284	16.1825541227549	0.013986013986014
ID2	-1.61145859977365	0.491628273456318	-2.10308687322997	0.216783216783217
ID4	-5.35746186424158	2.34944489872763	-7.70690676296921	0.048951048951049
TCEAL5	-0.969328628426326	0.709544292448994	-1.67887292087532	0.370629370629371
IFNB1	0.110127746177916	-0.0412350010407179	0.151362747218634	0.370629370629371
IFNG	12.4898420298176	-5.8061362569256	18.2959782867432	0.048951048951049
MACC1	-2.95248630208913	0.962345988576313	-3.91483229066545	0.286713286713287
CAVIN4	2.41402038579574	-1.00035390491932	3.41437429071506	0.160839160839161
IGF1	5.92064564637872	-2.28395475529082	8.20460040166954	0.111888111888112
IGF2	-2.83610759129241	1.6698480298709	-4.5059556211633	0.468531468531469
IGHMBP2	1.1434211333888	-0.652459928601025	1.79588106198982	0.937062937062937
IGSF1	-1.1283858863056	0.589716645701383	-1.71810253200699	0.111888111888112
IL2	1.60232081014987	-0.758887169184602	2.36120797933447	0.286713286713287
IL4	0.00446952373705113	-0.0299614869886711	0.0344310107257222	0.370629370629371
IL5	0.00266084369662251	0.139308372120776	-0.136647528424154	0.811188811188811
IL10	8.71868555728269	-3.76829792768927	12.486983484972	0.048951048951049
IL11	2.52685601045255	-0.29005300461836	2.81690901507091	0.573426573426573
IRF2BP2	-6.16985395980193	2.39483521469297	-8.5646891744949	0.00699300699300699
IL16	9.73036262159094	-4.17226509463468	13.9026277162256	0.0769230769230769
IL17A	0.00137253998578096	-0.131428534537939	0.13280107452372	0.370629370629371
ING1	-1.20168557524686	0.695308031121859	-1.89699360636872	0.286713286713287
INHBA	-2.53917300548357	1.59864061903987	-4.13781362452344	0.937062937062937
INS	0.000954832187571642	-0.236942828755906	0.237897660943477	0.692307692307692
JUP	-11.8216042198815	5.23675825223975	-17.0583624721213	0.013986013986014
AGRN	-0.617478905816375	0.283887743746604	-0.901366649562979	0.937062937062937
KMT5A	4.52112165787419	-1.75736483416885	6.27848649204304	0.111888111888112
VGLL3	0.0439929980199636	0.588299110513794	-0.54430611249383	0.811188811188811
LIN28B	0.00374543729208023	-0.25039012697194	0.25413556426402	0.937062937062937
GDF6	-7.23582323379767	3.74884464459299	-10.9846678783907	0.013986013986014
LIF	4.56077195456512	-1.67645336059918	6.2372253151643	0.0769230769230769
FADS1	2.50214937721213	-0.77650223347297	3.2786516106851	0.0769230769230769
MED11	-2.54817986067358	0.696659527628263	-3.24483938830185	0.573426573426573
ZNF880	-2.61335051154642	1.1688025516819	-3.78215306322832	0.027972027972028
KLHL31	-3.1962660099701	0.946729746477969	-4.14299575644807	0.370629370629371
LOXL2	1.92530391931125	-0.205842912016648	2.1311468313279	0.692307692307692
LRCH4	7.40256273828173	-3.13179311968569	10.5343558579674	0.0769230769230769
GTF2H5	-0.548401835992604	0.188866258598326	-0.737268094590931	0.692307692307692
MAK	0.41377779127331	-0.258580820014408	0.672358611287718	0.573426573426573
MCM2	1.87379167450469	-0.954883321879746	2.82867499638443	0.160839160839161
MCM3	-0.612092772044153	0.894911968718936	-1.50700474076309	0.811188811188811
MCM4	2.77397979784646	-1.27601707327445	4.04999687112091	0.216783216783217
MCM5	5.55662559868335	-2.74581179574032	8.30243739442368	0.111888111888112
MCM6	3.84772279090752	-1.75114649158217	5.59886928248969	0.027972027972028
MCM7	-1.56646151448644	0.399279671574494	-1.96574118606093	0.468531468531469
MDM4	-2.35973747388213	0.736878970098562	-3.09661644398069	0.468531468531469
CIITA	10.2270982417144	-4.84192974730393	15.0690279890183	0.027972027972028
ATXN3	-12.8055304743816	5.78106369041312	-18.5865941647947	0.048951048951049
MLLT1	-0.102613435214525	0.118075117439565	-0.22068855265409	1
MLLT3	-0.812266343284787	-0.0186416853853371	-0.79362465789945	0.468531468531469
MLLT6	-3.9700607046651	1.71257042669303	-5.68263113135813	0.160839160839161
MNAT1	-10.731564592702	4.8171091487019	-15.5486737414039	0.00699300699300699
MNDA	8.11530715479823	-3.39999697442251	11.5153041292207	0.027972027972028
MOV10	7.1158252878449	-3.24083465861454	10.3566599464594	0.00699300699300699
MUC1	3.77246282999426	-0.806069041619995	4.57853187161425	0.216783216783217
MXI1	-7.8406457835853	2.96372414504516	-10.8043699286305	0.027972027972028
NAB1	-5.89689570252864	2.62863241826811	-8.52552812079674	0.286713286713287
NAB2	0.938309505335808	-0.308790734522797	1.24710023985861	0.811188811188811
NACA	-3.10275281247423	0.936855463052646	-4.03960827552688	0.286713286713287
NEDD8	-2.06693984925216	0.82438721023078	-2.89132705948294	0.573426573426573
NEO1	-3.72047705357314	1.30567216778812	-5.02614922136126	0.286713286713287
TONSL	5.23590044318922	-2.40280100324961	7.63870144643883	0.216783216783217
NONO	-4.80162827858438	1.89683503720504	-6.69846331578942	0.00699300699300699
CNOT2	1.28898099635854	-0.57603832071434	1.86501931707288	0.216783216783217
CNOT3	-0.476711708885725	-0.0689520161607239	-0.407759692725001	0.468531468531469
CNOT4	-0.797931864037314	0.01433373721606	-0.812265601253374	0.573426573426573
EID3	0.799687789725294	-0.34410756362387	1.14379535334916	1
ORC2	-2.6376694466147	0.867352943503464	-3.50502239011816	0.286713286713287
SMARCAL1	3.05731060970947	-1.32727372387836	4.38458433358782	0.111888111888112
IL22	-0.00227318733530165	0.169714870019782	-0.171988057355083	0.692307692307692
PCBD1	5.95062465123774	-3.13581948226863	9.08644413350637	0.286713286713287
MED31	-1.80031386449751	0.742068437641203	-2.54238230213871	0.370629370629371
ASCC1	-1.47703397681469	0.555401857332911	-2.0324358341476	0.216783216783217
VPS36	-5.18103286837316	2.14138227818468	-7.32241514655784	0.216783216783217
GMNN	-1.02304360817093	0.366539973950277	-1.38958358212121	0.216783216783217
TFB1M	0.590416907794759	-0.227073883332925	0.817490791127684	0.573426573426573
KMT5B	-5.70743623896025	2.37579714455858	-8.08323338351884	0.160839160839161
RLIM	-0.702737484256481	0.337839589262824	-1.04057707351931	1
CHMP1A	2.67123642366297	-1.33301209166985	4.00424851533282	0.468531468531469
ELOA2	0.0161014539843953	0.0683250646251031	-0.0522236106407078	0.811188811188811
ACTL6B	0.00252660246112313	0.0748241963427014	-0.0722975938815782	0.692307692307692
VGLL1	-1.66613108705453	1.64132633111878	-3.30745741817331	0.811188811188811
SFMBT1	0.0333450062778857	-0.274721901140199	0.308066907418084	0.811188811188811
NELFCD	-1.14695351642209	0.307350160802025	-1.45430367722412	0.811188811188811
SIRT7	7.63769170560316	-3.46134756396397	11.0990392695671	0.160839160839161
SIRT6	1.20366192668038	-0.557834835766918	1.7614967624473	0.811188811188811
HDAC7	-4.47555841065107	2.26608962995501	-6.74164804060609	0.370629370629371
ESF1	-0.817092774052606	0.100369080738014	-0.91746185479062	0.937062937062937
MED15	4.43702574975132	-2.13687425986345	6.57390000961477	0.370629370629371
POLR3K	7.62204105083213	-3.27953789337942	10.9015789442116	0.0769230769230769
ARID4B	-1.73374569962761	0.696215878345947	-2.42996157797356	0.573426573426573
CDK12	1.53272508031595	-0.861732345683956	2.39445742599991	0.811188811188811
RSF1	-8.73338591235628	3.79057513258916	-12.5239610449454	0.286713286713287
KDM3B	-1.03552929314594	0.255058718468266	-1.2905880116142	0.692307692307692
PEX14	-3.31757463245805	1.09887081009772	-4.41644544255577	0.692307692307692
PFDN5	-5.15351562993403	1.96957071615202	-7.12308634608606	0.111888111888112
ATP8B1	-10.6583565303757	5.87357732679242	-16.5319338571682	0.048951048951049
PFN1	14.0857934642965	-5.9344078343284	20.0202012986249	0.048951048951049
PIM1	3.02512602957227	-1.10677352313652	4.1318995527088	0.111888111888112
MBD3	4.70635370324165	-1.95033921387345	6.65669291711511	0.573426573426573
PTOV1	-0.835341881131558	0.252173572141818	-1.08751545327338	1
BRWD1	-2.46614115431694	0.777044797248296	-3.24318595156524	0.468531468531469
PNN	-5.28019743237232	2.04990558366718	-7.33010301603949	0.216783216783217
POLR2A	-1.61702590049927	0.591335983740192	-2.20836188423946	0.286713286713287
POLR2I	-4.43275446564986	1.49419601518204	-5.9269504808319	0.811188811188811
TERF2IP	-0.920717343706003	0.483639797641802	-1.40435714134781	0.692307692307692
POLR2K	2.68566733464389	-1.18005314288557	3.86572047752947	0.573426573426573
POLR2L	6.40411526364342	-2.86278597079213	9.26690123443555	0.468531468531469
PRMT7	-3.83725240721796	1.43085529648477	-5.26810770370272	0.216783216783217
POU2AF1	8.06109636228172	-3.71779469890578	11.7788910611875	0.216783216783217
ING3	-6.79501636535463	2.66345483237104	-9.45847119772566	0.111888111888112
EGLN1	-2.53795455534369	0.812160161876455	-3.35011471722014	0.468531468531469
ATRX	-4.4702366157233	1.89502574096058	-6.36526235668388	0.370629370629371
PAF1	-2.0314114524633	0.84160200751288	-2.87301345997618	0.468531468531469
PARP14	9.18056552996563	-4.28047002439065	13.4610355543563	0.027972027972028
MED18	1.71291249993573	-0.947683055692962	2.6605955556287	0.111888111888112
MBTD1	-7.28814388141011	2.78821833771455	-10.0763622191247	0.111888111888112
BCOR	-1.18042790204993	0.374657415363881	-1.55508531741381	0.468531468531469
BANP	-1.35211619447414	0.589087592193948	-1.94120378666809	0.286713286713287
TESC	-4.46077722121167	2.2532875569859	-6.71406477819756	0.048951048951049
MED9	-4.86025072074923	2.52493077528563	-7.38518149603486	0.048951048951049
PPP1R8	-2.62016169975045	1.18833028790973	-3.80849198766019	0.160839160839161
AKIRIN2	1.44141571750688	-0.526154362126907	1.96757007963378	0.370629370629371
PPP1R10	0.11303260674228	-0.0383954684699892	0.151428075212269	0.573426573426573
ELP3	-1.6649247573436	0.596286301064707	-2.26121105840831	0.286713286713287
PRMT6	-2.5737867934293	1.73450286062678	-4.30828965405608	0.370629370629371
PBRM1	-2.50599921894512	1.56002068213726	-4.06601990108238	0.692307692307692
RCBTB1	-4.74602807020581	2.00394895231976	-6.74997702252557	0.468531468531469
ELP2	-4.12336029512223	1.51507298287287	-5.63843327799509	0.048951048951049
ASXL2	0.247157803947951	-0.380776742428443	0.627934546376395	0.811188811188811
PSPC1	1.39670764635582	-0.347546575777516	1.74425422213334	0.160839160839161
PHF10	-4.69264268073873	2.15074356837499	-6.84338624911372	0.370629370629371
BRF2	-1.7303265543384	0.696651687082209	-2.4269782414206	0.370629370629371
COPRS	1.32032477577019	-0.642932136681951	1.96325691245214	0.811188811188811
CDCA7L	-2.15681418421186	0.732572899714081	-2.88938708392594	0.286713286713287
SUPT20H	-0.826570852459844	0.116526214767902	-0.943097067227746	0.811188811188811
MED29	-4.12896008931277	1.54102916249174	-5.66998925180451	0.111888111888112
PNRC2	-6.62444814341778	2.87269278674154	-9.49714093015932	0.0769230769230769
CHD7	-1.72383249124962	0.611816354401941	-2.33564884565156	0.111888111888112
HIF1AN	1.1207126940373	-0.65929148642416	1.78000418046146	0.370629370629371
YEATS2	0.054056956424738	-0.136474203504896	0.190531159929634	1
PKIA	-1.0894890358888	0.423206635588528	-1.51269567147733	0.811188811188811
KDM4D	-1.17092643893362	0.518859506264832	-1.68978594519846	0.286713286713287
ASF1B	10.2405790476919	-4.72294979310991	14.9635288408018	0.027972027972028
ATF7IP	1.70632043577122	-1.06220211803022	2.76852255380144	0.370629370629371
CCAR1	-0.28528703578447	0.0276426133975004	-0.31292964918197	1
RCOR3	-4.92706082853924	1.77825730927079	-6.70531813781003	0.216783216783217
BDP1	-4.0121481185432	1.62643980596269	-5.6385879245059	0.370629370629371
DCAF6	4.30753329094735	-2.07637749037183	6.38391078131918	0.111888111888112
CAND1	1.86966665967183	-0.896181465207174	2.765848124879	0.370629370629371
EAF2	-2.80945001897804	0.76587779482646	-3.5753278138045	1
HDAC8	2.67093896712532	-1.25852369059242	3.92946265771774	0.286713286713287
LMO3	-0.420653009902642	0.806316970907351	-1.22696998080999	0.692307692307692
NSMCE3	1.0754965319615	-0.359378880330069	1.43487541229157	0.286713286713287
RNF20	-6.14470656281034	2.59258112235708	-8.73728768516742	0.160839160839161
IFNK	0.00031024740724686	0.0306378889935823	-0.0303276415863354	0.937062937062937
TCEAL7	-6.23274378693867	3.24593288058151	-9.47867666752018	0.111888111888112
SMARCAD1	-0.855552105765618	0.112655609721045	-0.968207715486663	0.937062937062937
ENY2	2.25843128691818	-1.14508892414693	3.40352021106512	0.468531468531469
EMSY	-4.87158045793539	2.30663702724107	-7.17821748517646	0.468531468531469
ATXN7L3	6.61366225401118	-2.63792452324566	9.25158677725684	0.0769230769230769
PRDM9	-0.00160618973026094	-0.217209302433448	0.215603112703187	0.811188811188811
CCNL1	0.375502207719917	-0.284584394552107	0.660086602272025	0.692307692307692
PSMC3	0.565935405906809	-0.368778901003149	0.934714306909958	0.937062937062937
PSMC5	2.86836983021851	-1.21850832247784	4.08687815269635	0.286713286713287
PSMD9	1.03653996471366	-0.656659442396815	1.69319940711047	0.468531468531469
PBXIP1	-3.45814547409111	1.48980291971814	-4.94794839380926	0.111888111888112
CBX8	3.09853434961392	-1.31818663095216	4.41672098056608	0.286713286713287
NMRAL1	3.20151725790802	-1.65488761492411	4.85640487283213	0.468531468531469
PTH	0.00256935395936684	-0.117178920347306	0.119748274306673	0.468531468531469
CNOT6	0.454945459883365	-0.185930212790458	0.640875672673824	0.937062937062937
ARID1B	-4.99752035518	2.18526667101129	-7.18278702619128	0.0769230769230769
POGK	1.74262120206601	-0.668173508065095	2.41079471013111	0.00699300699300699
PHF12	2.44364292370617	-1.18122335504558	3.62486627875174	0.160839160839161
SFMBT2	7.38478727316083	-3.23164138127615	10.616428654437	0.027972027972028
NCOA5	-2.69238859985869	1.1826667118827	-3.87505531174139	0.027972027972028
PTPN14	-0.123511233222221	-0.0831708713986022	-0.0403403618236185	0.811188811188811
RBBP4	-0.158120207119954	-0.0200215289788598	-0.138098678141094	0.937062937062937
RBBP7	1.61405923557781	-0.700769311707901	2.31482854728571	0.286713286713287
RBBP8	-2.83005971252351	1.34390097200051	-4.17396068452402	0.0769230769230769
RFC1	-2.92158447467969	1.00065052686486	-3.92223500154455	0.160839160839161
RING1	-5.13747411583662	2.25526972357171	-7.39274383940833	0.013986013986014
RNF2	-2.3091487549719	1.38374046985989	-3.69288922483179	0.573426573426573
NIF3L1	8.75652067230976	-4.08024694103712	12.8367676133469	0.027972027972028
BCL7A	-3.68446114637156	1.13525627160211	-4.81971741797368	0.286713286713287
RPL6	-2.02053898116246	0.711888573304669	-2.73242755446713	0.573426573426573
MRPL12	5.94366654555441	-2.97637618435703	8.92004272991143	0.468531468531469
RPS14	-5.27121064411324	1.97976853978587	-7.25097918389911	0.111888111888112
RSC1A1	-1.06504271812085	0.191781536874424	-1.25682425499527	0.573426573426573
SAFB	-1.77132972934544	0.69933550901014	-2.47066523835558	0.468531468531469
BCORL1	-1.90581288079823	0.70708040676027	-2.6128932875585	0.286713286713287
ATXN1	-0.955700235634409	0.665092218471945	-1.62079245410635	0.573426573426573
ATXN7	1.10811958336942	-0.622498790104411	1.73061837347383	0.573426573426573
DMRTC1	-0.0743281934048177	0.0462788534197325	-0.12060704682455	0.811188811188811
TRAPPC2	-2.89430525723093	1.01283086381497	-3.9071361210459	0.216783216783217
CENPK	4.55292689699718	-2.47016856485178	7.02309546184895	0.111888111888112
ABCG4	-5.14285346005349	2.67909106662021	-7.8219445266737	0.048951048951049
SFPQ	-0.779574256108748	0.281863916458777	-1.06143817256752	0.692307692307692
TFB2M	3.72039621011327	-1.63625909325228	5.35665530336556	0.286713286713287
NSD1	-0.600683785996775	0.0810978511674104	-0.681781637164185	0.937062937062937
SFSWAP	-1.48376467106543	0.334308333959933	-1.81807300502536	0.692307692307692
NFKBIZ	4.21844887514507	-1.68228526850525	5.90073414365032	0.048951048951049
GMCL1	-0.250563211797654	-0.158890094686783	-0.0916731171108707	0.937062937062937
SUDS3	-2.12858473501631	0.822033172384691	-2.950617907401	0.468531468531469
CIAO3	1.72791028799048	-1.21016863373281	2.93807892172329	0.692307692307692
MEAF6	-2.67593768815605	1.19818714127989	-3.87412482943594	0.027972027972028
CRTC3	-8.82020482397713	4.276647460844	-13.0968522848211	0.013986013986014
BMI1	-5.65013164998797	2.55294513410265	-8.20307678409062	0.286713286713287
EFCAB6	-3.9214902428966	1.3395600662679	-5.2610503091645	0.468531468531469
BMP3	0.0337831683072604	0.0779645516152248	-0.0441813833079644	1
BMP7	2.90917271012542	-0.146322034490841	3.05549474461626	0.286713286713287
SLC11A1	11.5361829119052	-5.12068013412111	16.6568630460263	0.013986013986014
SMARCA1	-9.78172570727938	4.32530147397405	-14.1070271812534	0.00699300699300699
SMARCA2	-5.0634371423039	2.49294320150166	-7.55638034380556	0.286713286713287
SMARCB1	-2.21129283732129	0.915013841845103	-3.12630667916639	0.286713286713287
SMARCC1	0.281968253688505	0.235066135358188	0.0469021183303169	0.937062937062937
TRAK2	-6.44467594786789	2.84581497396323	-9.29049092183113	0.286713286713287
SMARCC2	-1.8704106417091	0.627985453019761	-2.49839609472886	0.573426573426573
SMARCD1	6.15764584978212	-2.56863027527901	8.72627612506113	0.111888111888112
SMARCD2	6.5796269803905	-2.58520917253951	9.16483615293	0.160839160839161
SMARCD3	3.57237357599095	-0.990068834715464	4.56244241070641	0.573426573426573
SMARCE1	-1.02077676129548	0.581856235253588	-1.60263299654906	0.286713286713287
SNAPC1	-1.80494696736073	0.811132590178047	-2.61607955753878	0.027972027972028
SNAPC3	-6.84513004808086	2.67052707276122	-9.51565712084208	0.111888111888112
SSRP1	-2.13485655756915	0.881439745270464	-3.01629630283961	0.370629370629371
SSX1	0.00946341203198789	0.0144048044882636	-0.00494139245627574	1
SSX2	0.0458434759451903	-0.0948700613460731	0.140713537291263	0.811188811188811
SSX5	0.0423903293435415	-0.12192865302012	0.164318982363662	0.370629370629371
SSX4	0.00318327600401859	0.0964649695740727	-0.0932816935700541	0.937062937062937
BRDT	0.00421209925640968	-0.0299213154033959	0.0341334146598056	0.573426573426573
SUPT5H	-2.32034917928116	0.796477260812419	-3.11682644009358	0.370629370629371
MED22	-4.60477994994563	1.74344676446768	-6.34822671441332	0.048951048951049
SUV39H1	4.52360002316273	-2.10686187507809	6.63046189824082	0.286713286713287
TAF1	-3.65611216782675	1.54566457401834	-5.20177674184509	0.468531468531469
TAF11	-5.22099000899048	2.30932398602816	-7.53031399501864	0.00699300699300699
BTF3	-5.46025929299081	2.04250499618329	-7.5027642891741	0.013986013986014
TARBP1	3.87895718100057	-1.83797066981299	5.71692785081356	0.160839160839161
TARBP2	10.7312669109564	-4.75605203636214	15.4873189473185	0.048951048951049
TCEA2	-6.20926523896417	2.87651829442314	-9.08578353338731	0.013986013986014
TCEA3	-8.06317077010917	2.8359636287675	-10.8991343988767	0.0769230769230769
ELOC	4.48844737158625	-2.0427854973509	6.53123286893714	0.370629370629371
ELOB	2.7567794011334	-1.43457824817257	4.19135764930597	0.573426573426573
BTG1	3.15270633571554	-1.24547938598903	4.39818572170457	0.048951048951049
TDG	6.16095367445466	-2.65815330824039	8.81910698269505	0.00699300699300699
TERF2	-1.5277853364823	0.559741491938574	-2.08752682842088	0.216783216783217
TIAL1	-2.37805329839433	0.69944981627415	-3.07750311466848	0.370629370629371
C1QBP	5.94425484823416	-2.54299038585416	8.48724523408832	0.160839160839161
TMF1	-1.78195816079896	0.764542786081391	-2.54650094688036	0.468531468531469
TMPO	-0.780164977498207	0.16790140864172	-0.948066386139927	0.573426573426573
TNNI2	12.1664736430504	-5.37419546784957	17.5406691109	0.027972027972028
TNP1	0.00351933086303427	-0.282598199627875	0.286117530490909	0.0769230769230769
TP53BP1	3.30709760213278	-1.65027502462455	4.95737262675734	0.027972027972028
TSG101	-0.767364894906151	0.343631046588971	-1.11099594149512	1
TTF1	-4.5275879465417	1.70670817337574	-6.23429611991743	0.111888111888112
GTF2H2C	0.616026007693457	-0.315864837693634	0.931890845387091	0.811188811188811
CDK11A	0.93135312290781	-0.611995675922485	1.54334879883029	1
TNFRSF4	-6.92808376515565	3.50439308362547	-10.4324768487811	0.160839160839161
RFX8	-8.88405766381599	4.11078528774312	-12.9948429515591	0.013986013986014
UBE2I	5.67475850450915	-2.42394780822092	8.09870631273007	0.370629370629371
UBE2L3	4.07525557432034	-1.76690735262055	5.84216292694089	0.216783216783217
UBE3A	-2.53870614920809	0.859353089351466	-3.39805923855956	0.573426573426573
SUMO1	-2.38419776060415	1.00819849787341	-3.39239625847756	0.468531468531469
VHL	3.81796183097083	-1.38696725407441	5.20492908504524	0.573426573426573
NELFA	0.695830044259476	-0.368305784893461	1.06413582915294	0.937062937062937
WNT1	9.46751682197104	-4.46106177302443	13.9285785949955	0.111888111888112
SF1	-4.89135755058913	1.74260012337593	-6.63395767396505	0.048951048951049
CSDE1	-5.13926077430397	2.07802349767679	-7.21728427198076	0.111888111888112
BTG2	-0.013273626177039	0.21234653692725	-0.225620163104289	0.937062937062937
WDR77	7.70487560993324	-3.17288439944245	10.8777600093757	0.013986013986014
SAP130	0.593674107706779	-0.236508618931576	0.830182726638355	0.692307692307692
NAA16	-4.66907577502659	1.97859172208286	-6.64766749710945	0.468531468531469
CENPU	0.916091335689947	-0.561070249058266	1.47716158474821	0.573426573426573
SAP30L	-6.95377443316272	2.88718516551069	-9.84095959867341	0.160839160839161
RIOX1	2.60361101102291	-1.12847540673371	3.73208641775662	0.216783216783217
SUV39H2	6.07032580265651	-2.581956511234	8.6522823138905	0.048951048951049
LIN28A	0.0562063077665151	-0.249337201951234	0.305543509717749	0.160839160839161
SLTM	-2.40561111185186	0.674548123548138	-3.08015923539999	0.370629370629371
EHMT1	-1.00886572529266	0.468980345714624	-1.47784607100728	0.573426573426573
TLE6	-0.592314759251603	0.824124771603833	-1.41643953085544	0.937062937062937
HDAC11	-7.58232135119164	3.34977676435235	-10.932098115544	0.027972027972028
ACTR5	-2.70135835849365	1.23934953662953	-3.94070789512319	0.00699300699300699
TCEAL4	-3.41235420720105	1.51143755249379	-4.92379175969484	0.111888111888112
KAT6A	-3.06753310579874	1.2832632186242	-4.35079632442294	0.027972027972028
JADE1	-3.7462524284751	1.95081044070095	-5.69706286917606	0.027972027972028
ATF7IP2	2.05751318856172	-0.823054401845713	2.88056759040743	0.048951048951049
PTGES2	2.06400649548392	-1.01422104571292	3.07822754119684	0.468531468531469
NAA15	1.98278072601704	-0.941702471308519	2.92448319732556	0.573426573426573
CEP290	-0.610868265399013	-0.0524408121898509	-0.558427453209162	1
CHD9	-5.1083822332325	1.9753720172842	-7.08375425051669	0.286713286713287
ELL3	5.58278741244803	-2.55671698066778	8.13950439311581	0.027972027972028
MTERF2	-4.7668388598723	1.78458906502841	-6.55142792490071	0.216783216783217
MED28	-1.33378132694375	0.47659114148781	-1.81037246843156	0.573426573426573
EPC1	-6.47916187307909	2.90214998827285	-9.38131186135194	0.160839160839161
ASXL3	-10.6965632467901	4.1595807708207	-14.8561440176108	0.111888111888112
SETD7	-0.291904849151483	0.0955347100724415	-0.387439559223924	0.937062937062937
DPF3	-4.35724322887057	1.34473883246016	-5.70198206133072	0.370629370629371
CAMK2A	-0.428346495097853	0.814128976476403	-1.24247547157426	0.573426573426573
TDRD3	-2.3268782395144	0.788188231113804	-3.1150664706282	0.111888111888112
LBH	-8.34865340684429	4.33878058504856	-12.6874339918928	0.048951048951049
CCNL2	-1.5389064723017	0.270793297222235	-1.80969976952394	0.811188811188811
ELL	1.20436708829732	-0.512013544093217	1.71638063239054	0.370629370629371
TIGD6	0.393487825714459	-0.267743207010137	0.661231032724597	0.468531468531469
MED25	4.87820834950829	-2.05007311676693	6.92828146627522	0.370629370629371
SLIRP	-2.70045055818635	1.01410225385712	-3.71455281204346	0.286713286713287
DPF1	3.54909985407563	-1.42898273216644	4.97808258624206	0.160839160839161
CHAF1B	6.7773574899257	-2.53140317516804	9.30876066509374	0.0769230769230769
TRRAP	1.60154890867809	-0.738381423935098	2.33993033261318	0.937062937062937
NRIP2	-11.3031028261871	5.44789435750916	-16.7509971836963	0.013986013986014
L3MBTL2	0.443647268296822	-0.291883986855623	0.735531255152446	0.937062937062937
TAF3	-2.37327640115941	1.06392952508031	-3.43720592623972	0.111888111888112
CDCA7	6.72450514340496	-2.9880400596667	9.71254520307165	0.00699300699300699
HDAC10	1.58119064316012	-1.18748333760327	2.76867398076339	1
PCBD2	-2.87984113813918	0.819286934053304	-3.69912807219248	0.468531468531469
KAT8	-1.64869371930689	0.47658505369131	-2.1252787729982	0.370629370629371
ASCC2	3.17621949748345	-1.47261550323326	4.64883500071672	0.573426573426573
CHD6	-5.15905395780515	2.25991371888714	-7.41896767669228	0.160839160839161
SETD3	-11.2514152519858	4.38399523194834	-15.6354104839342	0.0769230769230769
MAF1	-0.695844072594518	-0.0178667344052062	-0.677977338189311	0.692307692307692
MED10	-0.165918755933472	-0.0523054167645963	-0.113613339168876	1
ING5	-3.7237039358241	1.43178860857658	-5.15549254440069	0.0769230769230769
PHF6	0.228984790392844	0.10296643725025	0.126018353142594	0.692307692307692
BRMS1L	-15.6308969860632	7.10078321469746	-22.7316802007606	0.00699300699300699
VPS25	4.06998378502602	-1.87034074656719	5.94032453159321	0.370629370629371
PCGF5	-4.77147280378327	1.9614321615855	-6.73290496536877	0.370629370629371
ELOF1	0.418098106829411	-0.312307362256868	0.73040546908628	0.692307692307692
L3MBTL3	-4.76153978035425	2.42354170956587	-7.18508148992011	0.286713286713287
FAM120B	-2.51938284143853	1.13150464137785	-3.65088748281637	0.048951048951049
MCM8	3.56461893137489	-1.89002912021248	5.45464805158737	0.0769230769230769
TTF2	4.83025529106556	-2.41738926329246	7.24764455435801	0.0769230769230769
SUPT3H	-7.68029955880479	3.15316659692408	-10.8334661557289	0.013986013986014
SMARCA5	-1.20729143736788	0.615680661382009	-1.82297209874989	0.811188811188811
KDM2B	6.62033353065042	-2.72427259479482	9.34460612544524	0.027972027972028
PSRC1	4.62293403135777	-2.16309467478113	6.7860287061389	0.111888111888112
PCGF1	-2.15771877956114	0.475148708309571	-2.63286748787071	0.370629370629371
KMT5C	3.26259754046116	-1.62929270980564	4.8918902502668	0.573426573426573
NFATC2IP	-0.735667115789448	0.0752206994143875	-0.810887815203835	0.811188811188811
AJUBA	-4.85480489125075	1.91830548405439	-6.77311037530514	0.048951048951049
TCEAL3	0.731079511101275	0.0172615018212814	0.713818009279994	0.937062937062937
HAT1	-0.0735793263912359	0.111044846683798	-0.184624173075034	0.937062937062937
CBX4	4.72000262530625	-1.9339155156195	6.65391814092575	0.160839160839161
EAF1	4.78768091070671	-1.91179999847843	6.69948090918514	0.216783216783217
PIR	0.684401002902423	-0.358999337511988	1.04340034041441	0.811188811188811
HELZ2	4.62659291999078	-1.95263384538622	6.579226765377	0.013986013986014
MBD3L1	0.001842699414919	-0.160469196826181	0.1623118962411	1
KHSRP	1.32055448540965	-0.569119284516237	1.88967376992589	0.468531468531469
CASK	-0.062212305844347	0.0892953007436249	-0.151507606587972	0.811188811188811
RUVBL1	4.2073214120772	-1.78414311362738	5.99146452570458	0.216783216783217
JRKL	-1.80228400182293	0.638828107282396	-2.44111210910532	0.573426573426573
EED	6.76042154452302	-3.03292647934391	9.79334802386692	0.00699300699300699
ACTN2	2.7841141814856	-0.884728098264984	3.66884227975058	0.048951048951049
CREG1	2.26644486165953	-0.899067080626482	3.16551194228601	0.468531468531469
CCNK	0.7227672085704	-0.024551098446551	0.747318307016951	0.468531468531469
SAP30	2.32204715283999	-1.36642016439683	3.68846731723682	0.468531468531469
KAT2B	-1.25793204891847	1.0857451565432	-2.34367720546167	0.573426573426573
TIMELESS	7.22612969847994	-3.10792925216935	10.3340589506493	0.013986013986014
CCNC	-0.958756858340376	0.416192437575752	-1.37494929591613	0.811188811188811
WASL	-5.08738659470529	2.01581016292162	-7.10319675762691	0.160839160839161
WNT3A	-0.191708383940396	0.0641520377004104	-0.255860421640806	0.573426573426573
CCNH	1.63616712517112	-0.657427612384337	2.29359473755546	0.286713286713287
UBA3	2.4403575316236	-0.719193801095806	3.1595513327194	0.286713286713287
CCNT1	-1.55418183795777	0.445631134635335	-1.9998129725931	0.573426573426573
CCNT2	-3.91280945886162	1.40854184229399	-5.32135130115561	0.370629370629371
TBL1Y	-3.36401226359706	1.82129143196591	-5.18530369556297	0.013986013986014
LDB2	-16.815597881051	8.05297955583418	-24.8685774368852	0.027972027972028
TCEAL8	-3.19232568428993	1.42494740618268	-4.6172730904726	0.111888111888112
TIGD7	-1.63270163434635	0.524442593524491	-2.15714422787084	0.370629370629371
PDLIM1	1.74309752971293	-1.11685603698923	2.85995356670216	0.573426573426573
DYRK1B	0.186287517438185	-0.273046369729086	0.459333887167271	0.811188811188811
CHURC1	-6.18713201537895	2.7530083369896	-8.94014035236854	0.0769230769230769
DEDD	-3.28439146142534	1.42876047263863	-4.71315193406397	0.00699300699300699
LRRFIP1	1.35019768654369	-0.163188714004206	1.51338640054789	0.811188811188811
BMP15	0.00508990965569407	-0.383239844113328	0.388329753769022	0.937062937062937
RIPPLY1	0.37863835400959	0.635609562643915	-0.256971208634326	0.937062937062937
MTDH	3.86452416467466	-1.61374309445761	5.47826725913227	0.111888111888112
ATXN3L	0.00259459834595165	-0.109931794041022	0.112526392386973	0.692307692307692
PRDM6	1.89835127034763	-0.462063218697436	2.36041448904506	0.573426573426573
TRIP13	8.70791622646446	-3.61516353559451	12.323079762059	0.048951048951049
TRIP11	-9.96710446278744	4.2951160009175	-14.2622204637049	0.111888111888112
TRIP4	-6.41132613718921	2.41166848681833	-8.82299462400755	0.160839160839161
TADA2B	3.40703327331176	-1.28773725839168	4.69477053170344	0.0769230769230769
MYOCD	-4.60076409140956	2.45347885264113	-7.05424294405069	0.160839160839161
CIAO1	1.7632594522691	-0.897581888999381	2.66084134126848	0.286713286713287
MED21	-10.4604677320984	4.54401036321751	-15.0044780953159	0.048951048951049
CD86	15.477936330062	-6.77608628888741	22.2540226189494	0.048951048951049
CDYL	-1.71730753159333	1.08169352777714	-2.79900105937047	0.692307692307692
MED23	-2.21604389398712	0.855552411046621	-3.07159630503374	0.468531468531469
MED26	1.23509003160453	-0.45681845236182	1.69190848396635	0.811188811188811
MED27	2.13569263649621	-0.682240875721513	2.81793351221772	0.692307692307692
MED7	-0.0317831073878015	-0.000928899215932644	-0.0308542081718689	1
FHL5	-9.4631349283209	4.77875868023078	-14.2418936085517	0.013986013986014
MED20	-1.17793737150148	1.01196221577526	-2.18989958727674	0.692307692307692
TBPL1	-2.06798678378211	1.26994808115532	-3.33793486493742	0.692307692307692
RBM39	-4.37099188851913	1.47409583295891	-5.84508772147804	0.286713286713287
NCOR2	0.70669554231038	-0.347532133694141	1.05422767600452	0.811188811188811
ABCG1	-0.794482864695395	0.0236568483181603	-0.818139713013555	0.573426573426573
MORF4L2	2.59014657990017	-1.21532134521487	3.80546792511504	0.160839160839161
LPIN2	4.38815528921223	-1.8484342308714	6.23658952008362	0.111888111888112
SAFB2	-2.20283352369003	0.775246430814064	-2.9780799545041	0.692307692307692
TGS1	2.10468061654797	-0.871574749948997	2.97625536649697	0.160839160839161
KDM4A	3.41001279708036	-1.4622644389169	4.87227723599726	0.370629370629371
VGLL4	-3.8365001469035	2.33115922116215	-6.16765936806565	0.0769230769230769
BZW1	4.51217963665253	-1.65641055631941	6.16859019297195	0.160839160839161
HDAC9	2.29823814396824	-0.832526447318104	3.13076459128635	0.692307692307692
SETD1A	1.24356948514377	-0.726031709350557	1.96960119449432	0.937062937062937
HDAC4	-0.802907466693899	0.42406171728454	-1.22696918397844	0.468531468531469
SERTAD2	-0.440963114518937	-0.268517332761603	-0.172445781757333	1
KEAP1	1.01672667847305	-0.555618702124144	1.57234538059719	0.573426573426573
CDK11B	2.21760572307837	-0.804581134456518	3.02218685753489	0.692307692307692
SETDB1	-2.87006487430834	0.617072601252717	-3.48713747556106	0.573426573426573
CDC5L	-2.33624960849045	1.08866824694952	-3.42491785543997	0.573426573426573
SUPT7L	0.917143642591233	-0.654217806701053	1.57136144929229	0.692307692307692
RNF10	6.21147815140597	-2.04026032630001	8.25173847770597	0.160839160839161
HNRNPDL	-5.32356667150084	2.10732078937346	-7.4308874608743	0.0769230769230769
CDH1	-2.08975579608972	1.65606720970503	-3.74582300579475	0.468531468531469
ADA	6.43501571550156	-2.33040669992496	8.76542241542652	0.216783216783217
CDH2	-1.10830249345934	0.188094276233868	-1.2963967696932	0.692307692307692
AKT3	-4.90348644628744	2.33715612273297	-7.24064256902042	0.216783216783217
ABI1	2.84742007632334	-1.24649425671305	4.09391433303639	0.160839160839161
TANK	1.65077879558452	-0.756878998359366	2.40765779394388	0.692307692307692
HDAC6	-3.37075877106758	0.926698029727001	-4.29745680079458	0.573426573426573
CD24	-0.181926716589863	0.00912986824942163	-0.191056584839285	1
PDCD6	2.92671824759549	-1.2459289599271	4.17264720752259	0.111888111888112
BCL2L11	-0.0117016782900435	-0.057945452717237	0.0462437744271935	1
SH2B3	-3.07484041617372	1.74329711057236	-4.81813752674608	0.370629370629371
FRAT1	0.773934893601111	-0.289631923320883	1.06356681692199	0.692307692307692
MED16	-0.0649838014316095	-0.0733656106206042	0.00838180918899475	1
ARHGEF33	-1.78104993987804	0.667125576384059	-2.4481755162621	0.468531468531469
TMED7-TICAM2	3.00690040004542	-1.20549817428682	4.21239857433224	0.027972027972028
PARP2	-3.25779438838821	1.24454115645264	-4.50233554484085	0.111888111888112
PARP3	5.00106351156702	-2.26598830550633	7.26705181707335	0.013986013986014
TOM1L1	-5.59202722479044	2.18134886463867	-7.77337608942911	0.286713286713287
HMGXB4	-4.05466734779329	1.69580443010821	-5.7504717779015	0.370629370629371
SH2D3C	-6.0756690395308	2.99424786813641	-9.0699169076672	0.048951048951049
SH2D3A	-0.919599453197594	0.333366635467622	-1.25296608866522	0.692307692307692
PPP1R2P1	1.03649197668133	-0.438416260030773	1.4749082367121	0.468531468531469
DNM1L	3.40360581521659	-1.27195639472027	4.67556220993686	0.160839160839161
ABCC9	-3.88382093630052	1.93856542812684	-5.82238636442736	0.048951048951049
PTPRU	0.398980139601286	-0.11483787551155	0.513818015112836	0.692307692307692
CERT1	-2.36749749869092	0.715384417547622	-3.08288191623855	0.692307692307692
SGK2	0.234501425812738	-0.382817894502555	0.617319320315293	1
RAD50	0.201073379577114	-0.263321435462983	0.464394815040097	1
HIPK3	-1.48637389543323	0.491534263213636	-1.97790815864686	0.692307692307692
CDH13	-6.42778644176113	3.17812451400569	-9.60591095576683	0.027972027972028
ARL4C	5.59343600664198	-2.03875568960384	7.63219169624582	0.111888111888112
ARL4A	0.359036264159966	0.244204733137694	0.114831531022272	1
RASGRP1	2.12196191150943	-1.13277740948606	3.25473932099549	0.370629370629371
OPTN	-0.389266824043923	-0.0801902221442297	-0.309076601899693	0.937062937062937
NAMPT	4.47048522066946	-1.70590145619563	6.17638667686509	0.027972027972028
ARFRP1	0.0779235244514038	-0.00691200950651384	0.0848355339579176	1
TOB1	-1.39366079854145	0.688320260527855	-2.08198105906931	0.216783216783217
AKAP9	-4.62419311633548	1.66795338276245	-6.29214649909793	0.286713286713287
G3BP1	0.498582620714484	-0.137501680761811	0.636084301476295	0.811188811188811
EBI3	4.26217121008443	-1.81719821749163	6.07936942757606	0.048951048951049
ADGRG2	-0.563738751478398	0.420675607664364	-0.984414359142762	0.937062937062937
PLXNC1	5.01214760693042	-2.17895760257923	7.19110520950965	0.027972027972028
ATP6AP2	2.00680652275624	-0.49598484487422	2.50279136763046	0.468531468531469
FARP1	-4.89922802936792	1.74933574536298	-6.6485637747309	0.027972027972028
LPAR6	1.30147561446508	-0.513039222608768	1.81451483707385	0.286713286713287
WASF2	-6.13010211022455	2.57582557814863	-8.70592768837317	0.00699300699300699
CDK2	4.69282761679091	-1.83309399527401	6.52592161206492	0.0769230769230769
SORBS3	-3.50162110440089	1.53923955883961	-5.04086066324049	0.160839160839161
CDK3	-2.30931292092611	0.625096426429605	-2.93440934735571	0.573426573426573
TNK2	-2.53394087462584	1.05933050666699	-3.59327138129283	0.216783216783217
CDK4	3.54639949376107	-1.63728227774521	5.18368177150628	0.468531468531469
ADAM10	0.292091563467252	-0.14846783368046	0.440559397147712	0.937062937062937
CDK5	5.47825593582233	-2.34693123652566	7.82518717234799	0.370629370629371
CALCRL	-6.79005546591629	3.40337071473448	-10.1934261806508	0.027972027972028
TRIM13	-4.76421911698689	1.89088330619522	-6.65510242318211	0.027972027972028
PATJ	-3.10879984086068	0.965001948885202	-4.07380178974588	0.468531468531469
CDK6	1.56403030774608	-0.600864532627533	2.16489484037362	0.111888111888112
CDK7	0.467364133492956	-0.400214394102793	0.867578527595749	0.286713286713287
TRIB1	2.50753485775461	-0.828765475319479	3.33630033307409	0.013986013986014
RCAN2	-4.68303756053797	1.9656465642918	-6.64868412482976	0.027972027972028
RASGRP2	-3.76919431344333	1.83513644306034	-5.60433075650366	0.0769230769230769
GPHN	-9.93484031916746	4.29799248268738	-14.2328328018548	0.027972027972028
SPRY3	-4.72742915350117	2.00823241794688	-6.73566157144805	0.160839160839161
SPRY1	-3.21679018395909	1.63136902558173	-4.84815920954082	0.027972027972028
SPRY2	-6.19071569836981	2.9964877674364	-9.18720346580621	0.048951048951049
CNKSR1	-0.240124466969257	0.294991723815847	-0.535116190785104	0.937062937062937
CDKN1A	1.36880213947678	-0.472965340922718	1.8417674803995	0.573426573426573
IGSF6	2.885666914527	-1.2777563140823	4.1634232286093	0.048951048951049
RAMP2	-5.12994563209796	2.62264363843238	-7.75258927053033	0.048951048951049
RAMP1	-0.284144294296579	0.30374391906336	-0.587888213359939	0.937062937062937
RAMP3	-3.41628556277818	1.91123218088613	-5.32751774366432	0.111888111888112
AKAP8	-3.26287948074582	1.12263227905562	-4.38551175980143	0.286713286713287
FSTL3	-0.0312747178808943	0.104363793453925	-0.135638511334819	0.937062937062937
STUB1	-2.94253365384041	0.9575741927906	-3.90010784663101	0.811188811188811
NET1	-2.06067224588259	0.672926641695176	-2.73359888757777	0.370629370629371
EFS	-2.19769520170383	1.26217333452795	-3.45986853623177	0.216783216783217
CDKN1C	-1.90901505101964	0.964354312817901	-2.87336936383754	0.027972027972028
RGS19	6.42843214456438	-2.64198476548726	9.07041691005164	0.013986013986014
LILRB2	4.96236182846825	-2.05522486049392	7.01758668896217	0.027972027972028
TRAIP	2.53137760816045	-1.19805551578257	3.72943312394302	0.111888111888112
BCKDK	2.40346640001767	-1.17191127293644	3.57537767295412	0.468531468531469
APC2	-0.724627454282361	0.078270611702519	-0.80289806598488	0.370629370629371
PAK4	-0.0998468340562123	-0.0555459527494471	-0.0443008813067653	0.811188811188811
CDKN2B	-2.98124807877228	1.24244381011785	-4.22369188889013	0.013986013986014
CDKN2C	0.0289614158759013	-0.16990718781452	0.198868603690421	1
LANCL1	-2.70851403951055	1.13803790450868	-3.84655194401923	0.573426573426573
NMUR1	-3.20490159691461	1.53539729456939	-4.74029889148399	0.013986013986014
RRAGB	-1.42261343895596	0.641428681213192	-2.06404212016915	0.160839160839161
SIRPB1	3.00463388142667	-1.25571317958133	4.260347061008	0.027972027972028
TLR6	3.97566198713186	-1.68845793296108	5.66411992009295	0.0769230769230769
TFG	3.49017467220563	-1.61412073067146	5.10429540287709	0.160839160839161
PKDREJ	-1.69682975786248	0.569861622084437	-2.26669137994692	0.216783216783217
CCL26	-0.144306235286931	0.228493783219137	-0.372800018506068	1
TUBA1B	7.96160744249132	-3.32593337055398	11.2875408130453	0.216783216783217
TUBB3	6.50075320223335	-2.37220737517269	8.87296057740604	0.160839160839161
NOD1	-2.12746546391886	1.09629362724516	-3.22375909116402	0.370629370629371
DLC1	-7.04257399904252	3.48235179113088	-10.5249257901734	0.013986013986014
NDRG1	-0.689402986094256	0.066865161358637	-0.756268147452893	0.937062937062937
CDS1	-5.12610203566456	1.70617789091245	-6.83227992657701	0.216783216783217
NDC80	1.19625181401669	-0.577399622137016	1.77365143615371	0.160839160839161
RAPGEF3	-5.92164057345676	2.63850965039593	-8.5601502238527	0.027972027972028
PGRMC2	-1.18030748547592	0.492187918189548	-1.67249540366547	0.216783216783217
CD52	2.72661704644485	-1.21018974172673	3.93680678817158	0.160839160839161
RBM14	-0.746381156156817	0.259601591492135	-1.00598274764895	0.468531468531469
LRRN2	1.97074720832287	-0.544660248520955	2.51540745684382	0.216783216783217
VAV3	-1.56043081962538	0.496026419385177	-2.05645723901056	0.692307692307692
TAB1	-2.98292776200261	1.03199176235388	-4.01491952435648	0.468531468531469
GPNMB	2.34124331212607	-0.856585543410905	3.19782885553698	0.0769230769230769
BAIAP2	-0.892476081728158	0.347179568173131	-1.23965564990129	0.286713286713287
MERTK	1.11865457870673	-0.289325366907404	1.40797994561413	0.692307692307692
TRIM38	1.51586302414187	-0.809805596967281	2.32566862110915	0.370629370629371
CEACAM5	0.382657296618716	0.0383998981434333	0.344257398475283	0.111888111888112
CAP2	-1.43339419156142	0.514801829784996	-1.94819602134641	0.468531468531469
CAP1	2.67674453161025	-0.962937427403375	3.63968195901363	0.370629370629371
STK25	-1.20274107550602	0.46197691076739	-1.66471798627341	0.573426573426573
UNC13B	-3.7313908309154	1.41309798255897	-5.14448881347437	0.468531468531469
NCOA2	1.89965201084816	-1.22886526937136	3.12851728021952	0.468531468531469
SEMA4D	0.758698624857198	-0.413301857060975	1.17200048191817	0.370629370629371
KAT5	-6.86888840964704	2.8393194706895	-9.70820788033653	0.00699300699300699
IPO8	-1.98653514847803	0.989685335250618	-2.97622048372865	0.573426573426573
IPO7	-1.63248392808288	0.597566341881626	-2.23005026996451	0.811188811188811
PRDX4	1.95424137826967	-0.959863486326112	2.91410486459578	0.468531468531469
AGPAT1	1.02725759387038	-0.398160838358765	1.42541843222915	0.468531468531469
AGPAT2	-0.221201998015784	-0.0575337891065433	-0.163668208909241	0.811188811188811
ARFGEF2	-0.0897195157052522	-0.288499632181756	0.198780116476504	0.937062937062937
ARFGEF1	1.31404060270888	-0.57309957847911	1.88714018118799	0.216783216783217
AKAP3	-1.67914096645511	0.910440284053057	-2.58958125050817	0.216783216783217
SLC34A2	3.39489891219783	-1.27789617194358	4.67279508414141	0.048951048951049
SORBS1	-1.49618845811435	0.634985113379039	-2.13117357149339	0.160839160839161
SCGN	-6.39861078427076	2.58889550616554	-8.9875062904363	0.111888111888112
CDC42EP3	-4.67262181147889	2.2721452551598	-6.94476706663869	0.111888111888112
SH2B2	2.53547316558956	-1.04103515467867	3.57650832026823	0.370629370629371
TBL3	-0.368954704866669	-0.0187429265923286	-0.35021177827434	0.811188811188811
SPAG5	-2.63349406751478	0.798544520334516	-3.43203858784929	0.692307692307692
STAMBP	2.7668857733957	-1.28704638617289	4.05393215956859	0.216783216783217
TXNIP	-1.58495345766591	0.683645674146224	-2.26859913181213	0.160839160839161
PDPN	3.15743389918501	-1.12590362787643	4.28333752706144	0.0769230769230769
RASL10A	-2.26725315249461	0.980149323253709	-3.24740247574832	0.111888111888112
RGS14	2.73607396589311	-1.37365048889282	4.10972445478593	0.573426573426573
CAMKK2	0.539141996297098	-0.175088302931796	0.714230299228894	0.692307692307692
KHDRBS1	-7.06897672048229	2.82744839324684	-9.89642511372913	0.048951048951049
GNA13	0.409558333688593	-0.105870150856995	0.515428484545587	0.692307692307692
TNFSF13B	5.21247118154706	-2.26879950393055	7.48127068547761	0.013986013986014
GNB5	-2.60528841893187	0.988668216511615	-3.59395663544348	0.048951048951049
EBP	0.454881065432877	-0.664144038546162	1.11902510397904	0.692307692307692
DLL3	0.657720239974296	-0.322550637375162	0.980270877349457	0.0769230769230769
RRH	-0.506372630122178	0.232309236530302	-0.73868186665248	0.216783216783217
CCT6B	-0.192011006839978	-0.0796424058137893	-0.112368601026188	0.811188811188811
ADCY1	-5.51418645106269	2.74026245464508	-8.25444890570777	0.048951048951049
CFL1	7.67457441761494	-3.22639764719817	10.9009720648131	0.216783216783217
PTGES3	-1.10623473327629	0.487535448982676	-1.59377018225897	0.370629370629371
STAG2	-8.27468268061464	3.44761456178187	-11.7222972423965	0.160839160839161
MAP3K2	3.84467301720239	-1.8257455844925	5.67041860169489	0.286713286713287
GRAP	-1.81552267067468	0.934512354674676	-2.75003502534936	0.216783216783217
CHL1	-0.155999113892548	0.717606496472158	-0.873605610364705	0.811188811188811
GIPC1	6.10697217048008	-2.47531317998291	8.58228535046299	0.286713286713287
TRAF3IP2	-1.33667776742372	0.437655128878986	-1.77433289630271	0.370629370629371
HBS1L	-1.37524766753789	0.486083554805184	-1.86133122234308	0.573426573426573
PLK2	-1.26172850520312	0.52204224036505	-1.78377074556817	0.573426573426573
NEK6	2.30126871865714	-0.907935163469113	3.20920388212625	0.286713286713287
IQGAP2	-4.46845132220396	1.69123393852721	-6.15968526073117	0.370629370629371
OR5I1	0.0023849061370923	-0.112064107879992	0.114449014017084	0.286713286713287
ADCY2	-0.342622613208139	0.29422052233589	-0.636843135544029	0.0769230769230769
CYSLTR1	-1.86666459723054	1.06986268080651	-2.93652727803706	0.468531468531469
SEPTIN9	1.86471735522433	-0.716111378390552	2.58082873361489	0.573426573426573
CGA	-0.349518910134241	0.664377960176141	-1.01389687031038	0.811188811188811
FRS3	-0.438218619075112	0.164797293506747	-0.60301591258186	0.573426573426573
FRS2	-0.467833385285847	0.104678870257997	-0.572512255543844	0.937062937062937
CGB3	0.00226632317481893	-0.324733831678398	0.327000154853217	0.692307692307692
PDE10A	3.87258869470817	-1.03571590779934	4.90830460250752	0.111888111888112
CD3EAP	1.55265075087093	-0.593207942882331	2.14585869375326	0.216783216783217
CCL27	0.000406894283105983	0.193703336728423	-0.193296442445317	0.811188811188811
LILRB1	4.27227982473494	-1.90773820030502	6.18001802503996	0.027972027972028
USP20	0.25379601375412	0.0194600239176258	0.234335989836494	0.811188811188811
CD300C	3.71956931754935	-1.65412917045668	5.37369848800602	0.048951048951049
CEACAM8	0.197337576655823	-0.210412309050472	0.407749885706295	0.160839160839161
GPR83	0.00172283275256574	0.0473213920028789	-0.0455985592503132	0.937062937062937
RAB10	4.03550598981466	-1.64949867895538	5.68500466877004	0.216783216783217
PPARGC1A	-3.26087676751043	1.4932231745309	-4.75409994204133	0.160839160839161
MALT1	-0.305921712949991	0.116133737533147	-0.422055450483138	0.692307692307692
ADCY3	0.0919273752559512	0.141388321511753	-0.0494609462558019	0.692307692307692
RUNDC3A	3.10622390134268	-1.117755353492	4.22397925483468	0.013986013986014
GADD45G	1.36458310309621	-0.598255698717603	1.96283880181381	0.468531468531469
EDAR	-4.33957534356343	1.62345470122773	-5.96303004479116	0.111888111888112
EHMT2	-1.09141735957823	0.470122523962219	-1.56153988354045	0.468531468531469
FASTK	4.91737541383142	-2.12710739233842	7.04448280616984	0.370629370629371
RALBP1	-3.45404043017673	1.68928277490324	-5.14332320507997	0.160839160839161
GPR75	0.581093973333168	-0.43927228777009	1.02036626110326	0.937062937062937
RAB40B	-3.37251756479668	1.33295793518362	-4.70547549998029	0.048951048951049
YWHAQ	2.60252067967565	-1.00922027031996	3.6117409499956	0.160839160839161
CLP1	0.590695233510302	-0.193114868798146	0.783810102308448	1
RAB32	3.89385405191914	-1.49828172470234	5.39213577662147	0.160839160839161
MAPRE2	-0.688280068493241	0.57813506998317	-1.26641513847641	0.370629370629371
LILRB4	6.18270831369625	-2.6119274246652	8.79463573836145	0.048951048951049
TLK2	-1.17932656367158	0.543903701747699	-1.72323026541928	0.468531468531469
TMED1	-0.754950834893293	0.130036772293532	-0.884987607186826	0.937062937062937
IFT27	2.73872573480832	-1.10310586665526	3.84183160146357	0.0769230769230769
RAB35	2.97815630412361	-1.18852875173128	4.16668505585489	0.160839160839161
LILRB3	4.17765309104961	-1.66724144032956	5.84489453137917	0.027972027972028
RAB31	2.51338881710059	-0.799624885716089	3.31301370281668	0.468531468531469
ADAP1	0.487685260831365	-0.233819741262079	0.721505002093444	0.573426573426573
RIPK3	2.46007405684206	-1.08303649914331	3.54311055598538	0.216783216783217
OGFR	2.58889577442178	-1.16646855395446	3.75536432837624	0.692307692307692
WWP1	-1.89296656663435	0.724459998092122	-2.61742656472648	0.468531468531469
UBE2C	6.18020967272305	-2.5167906978795	8.69700037060255	0.111888111888112
RAPGEF4	-3.96292010593488	1.83735318607952	-5.8002732920144	0.013986013986014
STMN2	-0.0641984755008025	0.159434077918437	-0.223632553419239	0.937062937062937
DIDO1	-0.436020723485759	-0.0684533569459789	-0.36756736653978	0.811188811188811
ADCY5	-6.14421507730359	2.34286138116793	-8.48707645847152	0.0769230769230769
CHEK1	0.40271056392813	-0.283751211158984	0.686461775087114	0.692307692307692
CIT	-3.11771465333818	0.980524009709294	-4.09823866304748	0.216783216783217
FGFR1OP	-3.09832193952152	1.13164174911053	-4.22996368863205	0.286713286713287
PTPRT	-0.686169903735417	0.468722210439511	-1.15489211417493	0.160839160839161
RCAN3	1.48204717850438	-0.693317397246818	2.17536457575119	0.468531468531469
FAF1	0.268189363339338	-0.243778228696191	0.511967592035529	0.573426573426573
CD160	-0.0912696852549624	0.0172845016126164	-0.108554186867579	0.937062937062937
ZWINT	0.60219516742965	-0.383804578095836	0.985999745525486	0.692307692307692
CDC42EP1	-1.70579398812591	0.760480615221476	-2.46627460334739	0.573426573426573
TBC1D8	-3.67526483024644	1.44212887098932	-5.11739370123576	0.048951048951049
CDC37	-4.77760339047414	1.98153518631139	-6.75913857678552	0.111888111888112
PKIG	-3.91058429471277	1.92774267587189	-5.83832697058466	0.468531468531469
FICD	6.85881049193863	-2.65845755500751	9.51726804694614	0.027972027972028
RABL2B	-0.120145219417731	-0.126061988562679	0.00591676914494893	0.937062937062937
RABL2A	-1.1326419606645	0.304305222621161	-1.43694718328566	0.692307692307692
NUDT4	-2.19716262734938	1.0759516818941	-3.27311430924348	0.027972027972028
FSTL1	-1.36952515204581	0.69394243570669	-2.0634675877525	0.811188811188811
MAP4K5	-6.4759331119392	2.78727721360219	-9.2632103255414	0.286713286713287
MAP4K1	5.22802276347496	-2.63760417326122	7.86562693673618	0.160839160839161
RASSF1	-1.02146353223797	0.425479943185179	-1.44694347542315	0.573426573426573
NISCH	-0.880914477934892	0.481670868132897	-1.36258534606779	0.692307692307692
CHKA	-3.10783838512704	1.18140544835609	-4.28924383348313	0.0769230769230769
ADCY6	-1.28390859559097	0.529387695607614	-1.81329629119858	0.370629370629371
CHEK2	4.38596280712189	-1.95276607456021	6.33872888168211	0.027972027972028
FZD10	0.0363854280141742	0.295445346544096	-0.259059918529922	1
IRAK3	-2.69239206730337	1.39089926930467	-4.08329133660805	0.160839160839161
AKAP13	-0.925971095772189	0.487922122921314	-1.4138932186935	0.692307692307692
AKAP11	-1.89854832972905	0.795105439077743	-2.69365376880679	0.692307692307692
AKAP10	1.45296824199949	-0.770324199415678	2.22329244141516	0.468531468531469
RASSF8	-3.79338010104616	1.73423861847945	-5.52761871952561	0.286713286713287
CHN1	-2.24318763320713	1.33586051847396	-3.57904815168109	0.216783216783217
EGLN2	2.50884295506323	-1.0090587863252	3.51790174138843	0.573426573426573
CHN2	1.11755026030116	-0.426259540737656	1.54380980103882	0.468531468531469
GPR176	-3.52290959593152	1.70937502467694	-5.23228462060846	0.048951048951049
GPR45	2.63839151683099	-0.872529760841704	3.51092127767269	0.027972027972028
PTGDR2	-2.04678590415267	0.658991739122779	-2.70577764327544	0.370629370629371
HRH3	0.196567039908411	-0.111667853236673	0.308234893145084	0.216783216783217
CHRM1	0.00329387979434622	0.0930715738511244	-0.0897776940567781	0.937062937062937
CHRM2	0.0163448790885664	-0.0094866292927301	0.0258315083812965	0.286713286713287
ADCY7	4.54573524975275	-2.16750882164272	6.71324407139547	0.00699300699300699
PLCD3	1.43639100048239	-0.488176317474449	1.92456731795684	0.468531468531469
CHRM3	-2.50537163739016	1.36197660081277	-3.86734823820293	0.048951048951049
PARK7	1.07632800058334	-0.746857733704767	1.8231857342881	0.692307692307692
GPR182	-1.13017376145599	0.818247341891883	-1.94842110334787	0.370629370629371
CHRM4	0.467063036816143	-0.209152516810507	0.676215553626649	0.286713286713287
STK38	1.72607328068432	-0.871106248600728	2.59717952928505	0.216783216783217
CHRM5	-1.3285539233562	0.50605324319077	-1.83460716654697	0.111888111888112
PDAP1	0.975260542395415	-0.531245920318735	1.50650646271415	0.468531468531469
U2AF2	1.86877415551062	-0.877384675386422	2.74615883089704	0.692307692307692
MGLL	0.105108400124433	-0.147202728571607	0.25231112869604	0.573426573426573
CHRNA2	-0.00969811700493613	0.328792698998306	-0.338490816003242	0.692307692307692
CHRNA4	-1.58532633906618	0.723859347161296	-2.30918568622748	0.468531468531469
CHRNA5	2.62530267249048	-0.999166142561787	3.62446881505227	0.027972027972028
DTX2	6.62820049654508	-2.84674223851034	9.47494273505543	0.111888111888112
CHRNA7	0.815738394764258	-0.269728195047291	1.08546658981155	0.0769230769230769
ADCY8	0.168939289676152	-0.0561025426741995	0.225041832350352	0.811188811188811
CHRNB1	-0.262426677101498	0.10319486319215	-0.365621540293647	0.937062937062937
CHRNB2	1.71803991339724	-0.475625346200835	2.19366525959807	0.013986013986014
CHRNB3	0.00157760837267362	-0.216310187874538	0.217887796247212	0.468531468531469
CHRNB4	1.9767828500867	-0.502895279096802	2.47967812918351	0.027972027972028
TIRAP	-4.85850698100012	1.99898419986106	-6.85749118086118	0.160839160839161
CHUK	0.572038627311665	-0.274280204294453	0.846318831606118	0.811188811188811
PKD1L2	0.99216981768063	-0.486854321577496	1.47902413925813	0.216783216783217
GNRHR2	-1.36811527732623	0.569838374134525	-1.93795365146075	0.0769230769230769
SORCS1	-1.33260828821017	0.645078662862915	-1.97768695107308	0.468531468531469
RHPN1	4.93273632631159	-2.12939908165973	7.06213540797132	0.160839160839161
CIDEA	0.0768965694944163	-0.118144127813094	0.19504069730751	0.0769230769230769
ADCY9	-5.45792349598595	2.13963801483833	-7.59756151082428	0.216783216783217
DDIT4L	-0.317708501152814	0.215953066669503	-0.533661567822316	0.811188811188811
RAB42	2.00952298935314	-0.830557249612016	2.84008023896516	0.286713286713287
GPR146	-3.31354509269257	1.76751697745588	-5.08106207014845	0.0769230769230769
CISH	-2.77681554735504	1.03670581887823	-3.81352136623326	0.370629370629371
ARHGEF25	-0.834432927255295	0.52574499414183	-1.36017792139713	0.811188811188811
NOSTRIN	-7.28115869435421	3.02260373081941	-10.3037624251736	0.048951048951049
ARHGAP33	-2.89823320436052	0.992691062861799	-3.89092426722231	0.468531468531469
EVI5L	2.16690620501107	-0.526229271579172	2.69313547659025	0.573426573426573
ADCYAP1	-1.07216810128076	0.627868981926212	-1.70003708320697	0.160839160839161
CKS1B	0.791722691359788	-0.665965121320608	1.4576878126804	0.573426573426573
CKS2	5.23696850368125	-2.25314228237426	7.49011078605551	0.0769230769230769
CLNK	1.98798259474152	-0.0513894889179696	2.03937208365948	0.286713286713287
MAS1L	-0.0248167527687535	0.177884250650901	-0.202701003419654	1
MRGPRD	0.00196445063536739	-0.511571114764248	0.513535565399616	0.216783216783217
MRGPRE	0.46978512577383	-0.182804316978473	0.652589442752302	0.111888111888112
MRGPRF	0.239699864768211	0.265509239846213	-0.0258093750780019	0.937062937062937
ACAP3	1.25031579111594	-0.639786504876846	1.89010229599279	0.937062937062937
ARAP2	3.16995075340722	-1.59139119155273	4.76134194495996	0.468531468531469
ARAP1	2.33166355539537	-1.04909407088472	3.3807576262801	0.370629370629371
AGAP2	1.34079435141832	-0.72737166009099	2.06816601150931	0.0769230769230769
AGAP1	-1.88282144773597	0.80939350467627	-2.69221495241224	0.0769230769230769
AGAP3	0.347870617121651	-0.309684330868106	0.657554947989756	0.937062937062937
ADCYAP1R1	-0.174034809282015	0.0193304260678923	-0.193365235349907	0.573426573426573
MRGPRX2	-0.00220999714746963	-0.0963395222287695	0.0941295250812998	1
MRGPRX3	0.0457122443954642	-0.0901500869269208	0.135862331322385	0.160839160839161
MRGPRX4	0.00125942780249678	-0.0160676614646213	0.0173270892671181	0.573426573426573
AP3S1	1.77153988351533	-0.77698038659715	2.54852027011248	0.286713286713287
GPR62	-1.20051848814324	0.706503876975387	-1.90702236511862	0.573426573426573
EXOSC6	0.0433929160990336	0.00847541805344576	0.0349174980455878	0.692307692307692
CLCN6	-7.14810953412238	2.6583433791994	-9.80645291332179	0.048951048951049
PDZD8	1.14493833845083	-0.70636589717155	1.85130423562238	0.370629370629371
AGAP4	0.672178575082701	-0.640422482744943	1.31260105782764	0.811188811188811
CLU	0.152665301001404	0.0390885643394058	0.113576736661998	1
CLIC1	1.73541928951987	-0.921625766946185	2.65704505646606	0.573426573426573
CLIC2	1.16293499445259	-0.21924785322938	1.38218284768197	0.811188811188811
AGAP11	-6.13132353581313	2.41375474920743	-8.54507828502055	0.160839160839161
GSTO2	-0.445245111664299	0.362833107375104	-0.808078219039403	0.370629370629371
OR52E2	0.00257760418635374	-0.0640656830893231	0.0666432872756768	1
OR52J3	0.00367615396586415	-0.0202922363063041	0.0239683902721683	0.937062937062937
OR51L1	0.00294341207528206	-0.00926571219060558	0.0122091242658876	0.692307692307692
OR51A7	0.00138744405662762	-0.221889611464113	0.22327705552074	0.937062937062937
OR51S1	0.0123226979672848	0.0644424876239619	-0.0521197896566771	1
OR51F2	0.00461911632579609	0.168204115618017	-0.16358499929222	0.692307692307692
OR52R1	0.0993090165029538	-0.282977602120781	0.382286618623735	0.573426573426573
OR4C46	0.00400581561381901	-0.269579062267422	0.273584877881241	0.692307692307692
OR4X2	-0.00140891950902994	0.19067619081688	-0.19208511032591	0.811188811188811
OR4B1	0.000124784360961108	-0.0628722981907108	0.0629970825516719	0.937062937062937
OR52M1	6.16879632830537e-05	0.0135277554188381	-0.0134660674555551	1
OR52K2	-0.000716546353871862	0.20248994750046	-0.203206493854332	0.573426573426573
OR5P2	0.00351760471833635	-0.109063792255479	0.112581396973815	0.573426573426573
OR5P3	0.00656106474592406	-0.221267826213114	0.227828890959038	1
CLN3	0.898245470787997	-0.745034856063149	1.64328032685115	0.468531468531469
OR8I2	0.00515643741845383	-0.295221046873442	0.300377484291896	0.468531468531469
OR2D3	0.0032518947212354	-0.253952839970635	0.25720473469187	0.370629370629371
OR2D2	-0.00238121383197802	-0.188706921918007	0.186325708086029	1
OR52W1	-0.000577070419973368	0.165165198565984	-0.165742268985958	0.937062937062937
OR56A4	-0.00325703645733097	-0.177642883364886	0.174385846907555	0.468531468531469
OR56A1	0.000447957604724684	-0.0643966295212857	0.0648445871260104	0.937062937062937
DEPDC4	-0.675808406713887	0.0441535773320547	-0.719961984045941	1
LRRK2	-3.62468476898148	1.29209370197152	-4.916778470953	0.468531468531469
OR10P1	0.00861501742374479	0.174484962571714	-0.165869945147969	0.692307692307692
RHEBL1	2.31196986612683	-1.01101093518112	3.32298080130795	0.013986013986014
OR10AD1	0.183796808338102	-0.0824702584275592	0.266267066765661	0.937062937062937
CLTC	2.29401198044771	-0.866776126146354	3.16078810659406	0.573426573426573
OR10A7	0.0116312139784667	-0.224085562337594	0.235716776316061	0.937062937062937
H4-16	-1.77227348063684	0.385142353882799	-2.15741583451964	0.692307692307692
RXFP2	-0.00381637409349505	-0.160569225960913	0.156752851867418	0.811188811188811
OR4K14	-0.00066866222765136	0.126792571773995	-0.127461234001646	0.811188811188811
OR4L1	0.0119862203955194	-0.207476127320228	0.219462347715747	1
OR11H6	0.00124114790668742	-0.0549890698148253	0.0562302177215127	0.811188811188811
SOCS4	-2.24012618944342	1.11112616589401	-3.35125235533743	0.692307692307692
PLIN2	-1.73887092254613	0.463687476988053	-2.20255839953418	0.811188811188811
CCR1	3.79412179207419	-1.5025187145652	5.29664050663938	0.048951048951049
CCR5	4.67024599079108	-2.31079526805563	6.98104125884671	0.0769230769230769
CMKLR1	1.52781410739721	-0.555566200154774	2.08338030755199	0.370629370629371
LTB4R	0.746737597785451	-0.432093981805724	1.17883157959118	0.692307692307692
GPR139	0.000992571988900738	-0.134987417916177	0.135979989905077	1
OR4D2	0.00217748663499229	0.0814258011077156	-0.0792483144727233	1
MSI2	0.470939149956957	-0.237488640906347	0.708427790863304	0.811188811188811
CANT1	6.01012665057829	-2.38779767869207	8.39792432927036	0.160839160839161
TBC1D16	-0.861997545924973	0.410802261528381	-1.27279980745335	0.468531468531469
OR7D4	0.00109337407327398	0.11069978746887	-0.109606413395596	0.811188811188811
OR7G1	-0.0885162704554404	0.144239107905338	-0.232755378360779	0.468531468531469
OR1M1	-0.00790555623800326	0.172401321410976	-0.180306877648979	0.937062937062937
PCP2	-2.38382975356891	0.854766549518517	-3.23859630308743	0.111888111888112
PLK3	1.44217375969624	-0.57959279329724	2.02176655299348	0.573426573426573
OR1I1	0.00823011697985422	-0.0397186783345831	0.0479487953144373	0.286713286713287
OR10H4	0.00319847400967711	0.113151937316897	-0.10995346330722	1
CNR1	-0.402076062112451	0.396793808545404	-0.798869870657855	0.937062937062937
CNTF	2.68443427510052	-1.12893868868437	3.81337296378489	0.111888111888112
OR2M5	0.00189777440545433	0.0945512616998555	-0.0926534872944012	0.937062937062937
OR2M3	-0.0598806818772769	-0.0699305471273264	0.0100498652500495	0.468531468531469
OR2T12	0.00271337773779021	-0.307837152892177	0.310550530629968	0.692307692307692
OR14C36	0.000814349858150478	-0.215630160019937	0.216444509878087	0.937062937062937
OR2T34	0.00081864880706279	-0.223891234780495	0.224709883587558	0.937062937062937
OR2T10	-3.05528986306589	1.14506168790426	-4.20035155097016	0.468531468531469
OR2T4	0.00241987878074004	-0.153188330899838	0.155608209680578	0.573426573426573
OR2T11	-0.302656533032324	0.26252589322531	-0.565182426257634	0.811188811188811
CNTN1	-0.431287650510403	0.772796124970602	-1.20408377548101	1
ASB17	-2.08642733230272	0.826160005955171	-2.91258733825789	0.0769230769230769
OR10J5	0.000827284015270644	-0.285463826941982	0.286291110957252	1
OR2B11	0.0120406678162219	-0.357556537209614	0.369597205025836	0.573426573426573
COL1A1	0.402704354643705	0.0196284805071436	0.383075874136562	1
ARL8A	1.18395862788812	-0.582554345983139	1.76651297387126	0.573426573426573
EDARADD	1.81552567765832	-0.664342413605607	2.47986809126393	0.013986013986014
IQGAP3	3.48657176735551	-1.66637411308799	5.1529458804435	0.027972027972028
ARHGEF19	1.21889634415241	-0.423910016987887	1.64280636114029	0.468531468531469
OR10T2	-0.000347445709522239	0.377406198053381	-0.377753643762903	0.573426573426573
OR6P1	0.00242452512451245	-0.388544269893108	0.390968795017621	0.573426573426573
OR10X1	0.0153262948737113	-0.152743964904874	0.168070259778585	0.160839160839161
OR10Z1	0.00356176852424761	-0.190834625170512	0.194396393694759	0.216783216783217
OR6K6	0.000342031851661878	-0.379190393346635	0.379532425198297	0.692307692307692
OR6N1	0.00083258676364687	-0.363358056020108	0.364190642783755	0.573426573426573
TBC1D20	0.483448460631842	-0.116501816516937	0.599950277148779	0.573426573426573
PIGU	4.67288654184014	-2.08322597856262	6.75611252040276	0.468531468531469
SGSM1	-7.61715296724882	2.83472427035683	-10.4518772376056	0.013986013986014
CNTNAP5	-0.56599843266644	0.290541152425101	-0.856539585091541	0.573426573426573
OR9A4	-0.00386769264303617	0.172464320520302	-0.176332013163338	0.692307692307692
DCBLD2	4.49135360587714	-1.69165163656903	6.18300524244616	0.160839160839161
TPRA1	2.95000676667316	-1.35613344684674	4.30614021351991	0.692307692307692
MAP3K8	2.2194321392519	-1.04059436965404	3.26002650890595	0.160839160839161
ADM	-2.11129782734203	0.832911739292744	-2.94420956663477	0.216783216783217
IL31RA	0.966030112399878	-0.284471565564659	1.25050167796454	0.048951048951049
PPARGC1B	2.26515569715257	-1.13114195546742	3.39629765261999	0.216783216783217
UGT3A1	-1.82918727604752	0.60579579902748	-2.434983075075	0.468531468531469
ADORA1	1.38467393603251	-0.504238641499762	1.88891257753227	0.0769230769230769
OR2Y1	-1.88716151929532e-05	0.0609572737199613	-0.0609761453351543	0.811188811188811
GPR151	0.0116167077609088	-0.152494029386662	0.164110737147571	0.692307692307692
IRAK1BP1	-2.20236119750049	1.01695093454231	-3.2193121320428	0.468531468531469
TAAR9	0.00565963732469151	0.0882028104008494	-0.0825431730761579	0.692307692307692
ADORA2A	-0.887239985886728	0.508093778559511	-1.39533376444624	0.692307692307692
OR9A2	0.00371744027848234	-0.445636742654353	0.449354182932835	0.811188811188811
OR2A14	0.000828541705867366	-0.0939885589177187	0.094817100623586	0.937062937062937
OR6B1	0.000484442511538301	-0.244556700037208	0.245041142548746	0.692307692307692
OR2F2	0.0119382759528924	-0.592976909852179	0.604915185805071	0.216783216783217
ADORA2B	0.523717557272128	-0.0235876860796192	0.547305243351748	0.692307692307692
CPE	0.850019604310955	0.0353507224311354	0.81466888187982	0.692307692307692
ASB10	0.0532298276157696	0.103532730955272	-0.0503029033395025	0.937062937062937
CLDN4	-1.77796668820728	0.676053510149267	-2.45402019835655	0.048951048951049
CLDN3	-3.42463615852773	1.36330833268585	-4.78794449121358	0.0769230769230769
ASZ1	0.0258289895366607	-0.0106713672442779	0.0365003567809385	0.370629370629371
CPS1	-0.00772571656698106	0.187863726529678	-0.195589443096659	1
ABRA	-0.278764619604738	0.184412726433743	-0.46317734603848	0.937062937062937
CR1	2.21865833839087	-0.832346996323726	3.05100533471459	0.0769230769230769
CRABP1	1.24135585912059	0.119829021155673	1.12152683796492	0.370629370629371
CRABP2	1.40088601591699	-0.18770763102461	1.5885936469416	0.216783216783217
OR13C5	0.000265590260639241	-0.562741538778049	0.563007129038688	0.573426573426573
OR13C8	-0.000325414412090234	-0.0775756288276188	0.0772502144155286	0.811188811188811
OR13C3	0.00607604462946997	-0.28130351128704	0.28737955591651	0.468531468531469
OR13C4	0.000453203039164772	-0.132881852876421	0.133335055915586	1
OR13F1	0.0165724593282819	-0.204190734246118	0.2207631935744	0.692307692307692
OR1N2	-0.000779492667908206	0.313915461752509	-0.314694954420417	1
OR1N1	-0.00538398146866872	-0.10694134535554	0.101557363886871	0.937062937062937
PASD1	0.000968878259186641	-0.0844240900277086	0.0853929682868953	0.468531468531469
DGKK	-0.1373369504157	0.09754693069541	-0.23488388111111	0.0769230769230769
AMER1	-2.8634380404655	1.17010528502163	-4.03354332548712	0.370629370629371
CRHBP	-1.78443301422397	1.33481423397285	-3.11924724819682	0.111888111888112
ADGRG4	1.21818597034677	-0.384985441587815	1.60317141193459	0.160839160839161
CRHR1	0.214858714903818	-0.129190550541966	0.344049265445784	0.937062937062937
GPR119	-0.00140040058706465	0.0454336284397547	-0.0468340290268193	0.692307692307692
CRK	-2.77019440188547	1.21638292987784	-3.98657733176331	0.048951048951049
CRKL	1.15604252996607	-0.539545542402539	1.69558807236861	0.0769230769230769
ASB11	-0.0158734349518151	0.188783757660045	-0.20465719261186	0.216783216783217
ASB5	0.418403755033165	0.361443457596771	0.0569602974363932	0.937062937062937
ASB6	-1.54982854566777	0.809809029883668	-2.35963757555144	0.370629370629371
ASB7	-0.183341150475514	-0.179764781854473	-0.00357636862104102	0.937062937062937
ASB8	-1.18217362656808	0.211732074754678	-1.39390570132275	0.937062937062937
ASB9	-1.88250583736811	0.64941895681682	-2.53192479418493	0.111888111888112
NEURL2	-0.112033704320191	-0.0612709811254937	-0.0507627231946972	0.811188811188811
CRYAB	2.03612104128326	-1.09427165809348	3.13039269937674	0.286713286713287
PARP1	6.1950939352043	-2.58365032410893	8.77874425931323	0.013986013986014
MIB2	-2.92978505947967	1.17138865683895	-4.10117371631862	0.468531468531469
DUSP19	-1.6339909322096	0.743992882947327	-2.37798381515693	0.468531468531469
RAB40A	3.28854445273697	-1.31072897056227	4.59927342329924	0.027972027972028
ASB15	-0.449790372828753	0.605996330154157	-1.05578670298291	0.937062937062937
ASB14	-1.9046877627692	0.489347461275887	-2.39403522404509	0.468531468531469
ASB12	-0.304329744757666	0.065170368919316	-0.369500113676982	0.573426573426573
MPP7	-2.51942467497407	1.19447922617055	-3.71390390114462	0.468531468531469
MAPK14	1.9953665997443	-1.02493044960954	3.02029704935384	0.160839160839161
OR52B4	0.00452953323070509	0.0993447405104973	-0.0948152072797922	0.573426573426573
CSF1	2.96171535178477	-1.1892315808107	4.15094693259547	0.0769230769230769
OR52I2	-9.09882799998169e-05	-0.103250969729028	0.103159981449028	0.937062937062937
OR51E1	-2.62094619616882	1.38947393013442	-4.01042012630324	0.0769230769230769
CSF1R	3.99692080494627	-1.74359619779988	5.74051700274615	0.048951048951049
ARHGAP42	-3.78270568330228	1.45275103450565	-5.23545671780793	0.286713286713287
CSF2RB	2.81443757263179	-1.03055625726786	3.84499382989965	0.160839160839161
CSF3R	4.85815054322949	-2.16164077373427	7.01979131696375	0.027972027972028
OR10A5	0.00467358738687538	-0.496874730451726	0.501548317838601	1
OR2AG1	0.00556409886439935	-0.516839635973703	0.522403734838102	0.811188811188811
CSH2	0.00264717509960732	-0.401411081850276	0.404058256949884	0.468531468531469
CSK	4.55599531650082	-2.03778561935889	6.59378093585971	0.027972027972028
CSNK1A1	1.87517426613777	-0.683536571750619	2.55871083788839	0.286713286713287
CSNK1D	3.35842708059679	-1.49367011594194	4.85209719653873	0.370629370629371
CSNK1E	-1.73575402572374	0.788915494764557	-2.52466952048829	0.811188811188811
CSNK1G2	2.24485621698799	-1.00177433001459	3.24663054700257	0.573426573426573
CSNK1G3	-0.49660777028907	0.28717649802014	-0.78378426830921	0.937062937062937
CSNK2A1	2.41761144199435	-1.14775007381193	3.56536151580628	0.027972027972028
CSNK2A2	-0.900421380030001	0.215672230401222	-1.11609361043122	0.286713286713287
ADRA1D	0.0497242336001552	0.0255739754684933	0.0241502581316619	1
CSNK2B	-3.50021799073354	1.1707449668453	-4.67096295757884	0.286713286713287
CSPG4	-5.91293157053267	2.72750440935087	-8.64043597988354	0.027972027972028
ADRA1B	-2.13307062735568	1.09527059976899	-3.22834122712467	0.0769230769230769
ADRA1A	-1.95283999523266	0.862974816774993	-2.81581481200766	0.0769230769230769
TICAM1	0.210230918730343	-0.357113257863143	0.567344176593486	0.937062937062937
CDC42EP5	-3.05015043143773	1.48561671674569	-4.53576714818342	0.370629370629371
DIRAS1	2.05529154106719	-0.457228971357535	2.51252051242473	0.370629370629371
CCN2	-1.92910947679786	1.13220120098801	-3.06131067778586	0.370629370629371
DCDC2B	0.275077820013504	-0.235881166083468	0.510958986096972	0.692307692307692
CNIH3	-0.87501478894794	0.274033891705484	-1.14904868065342	0.027972027972028
CTNNA1	-0.990377770140555	0.386444603448694	-1.37682237358925	0.370629370629371
COMMD7	2.50381708820953	-1.37746151191479	3.88127860012432	0.468531468531469
ADRA2A	-1.51451121836417	0.789792466224089	-2.30430368458826	0.468531468531469
CTNND1	-3.62685488254541	1.41229931795003	-5.03915420049543	0.048951048951049
SIK1	-0.976053585794886	0.626380467763278	-1.60243405355816	0.286713286713287
AIFM3	3.8561412402649	-1.61588590386097	5.47202714412587	0.013986013986014
NFAM1	4.2454151180236	-1.82263263756263	6.06804775558623	0.048951048951049
TTL	5.96774951554808	-2.47276050091291	8.440510016461	0.0769230769230769
OR6B3	0.00466577537088457	-0.389444795599946	0.39411057097083	1
ADRA2B	-4.80321176538019	2.33668167786457	-7.13989344324476	0.013986013986014
CTSH	-0.127476766890412	-0.206184283554155	0.0787075166637426	0.937062937062937
GPBAR1	1.57053312136157	-0.642292389249279	2.21282551061085	0.160839160839161
UPP2	-1.55454538412804	0.530212939926346	-2.08475832405439	0.811188811188811
GPR155	0.874484693550037	-0.366868095080095	1.24135278863013	0.937062937062937
PPM1L	-3.23368559276773	1.26278927214254	-4.49647486491028	0.0769230769230769
ADRA2C	-0.753601177110119	0.32079859993383	-1.07439977704395	0.216783216783217
FGD5	-5.40113248509284	2.69818295750133	-8.09931544259417	0.027972027972028
ADRB1	-0.0663598487037778	0.464684062862568	-0.531043911566346	1
RASGEF1B	0.980307677079871	-0.298216140624609	1.27852381770448	0.573426573426573
DAB2IP	-4.70759499185358	2.00789896568505	-6.71549395753863	0.00699300699300699
PLEKHG4B	2.53254464135016	-0.705216816219423	3.23776145756958	0.048951048951049
PPP1R2B	-2.06809709992557	0.921831928354516	-2.98992902828009	0.468531468531469
ADRB2	-0.439296021306754	0.345509995211665	-0.784806016518419	0.573426573426573
CYLD	4.20007640759681	-1.70279617580596	5.90287258340277	0.013986013986014
CNKSR3	-1.59348993802382	0.557188572703064	-2.15067851072688	0.573426573426573
ADRB3	0.0548813624485237	0.0254260785355062	0.0294552839130175	1
GRK2	4.24869422613865	-1.7169192098456	5.96561343598424	0.0769230769230769
GRK3	3.31174237347747	-1.55573396017863	4.8674763336561	0.013986013986014
OR1Q1	0.000560250753317617	-0.171995315718583	0.1725555664719	0.692307692307692
RASEF	-1.07242797678543	0.282758862190307	-1.35518683897574	0.468531468531469
CYP11B1	0.00401602716195624	-0.135292337475916	0.139308364637872	1
PRUNE2	-2.41382334419642	0.859749450785379	-3.2735727949818	0.811188811188811
CYP17A1	-1.20183553532372	0.538990348551601	-1.74082588387532	0.468531468531469
ARHGAP36	0.755885491656905	-0.115003992241899	0.870889483898804	0.111888111888112
CYP19A1	1.35549668185956	-0.378383586290855	1.73388026815042	0.370629370629371
CYP24A1	1.34747930890355	-0.393756076518706	1.74123538542226	0.0769230769230769
CYP26A1	1.00493189131168	-0.309459903616502	1.31439179492818	0.286713286713287
CYP27B1	1.75093795207469	-0.782031848737537	2.53296980081223	0.160839160839161
DAB1	-0.0327025470458554	0.127210217782094	-0.15991276482795	0.468531468531469
DGKA	3.07509159003114	-0.969340667331892	4.04443225736303	0.370629370629371
GRASP	-1.67351937968439	0.84889756077623	-2.52241694046062	0.370629370629371
DGKB	-2.6007717401519	1.07316842556864	-3.67394016572054	0.160839160839161
DGKG	4.97175853130122	-1.8150190952213	6.78677762652252	0.027972027972028
DGKH	-3.22659141070796	1.44014398763811	-4.66673539834607	0.370629370629371
DGKQ	6.18564555118354	-2.43071867950094	8.61636423068447	0.013986013986014
DAP	0.568671196108409	-0.214585090129323	0.783256286237732	0.286713286713287
DAPK1	-0.443147526858149	0.132807190699345	-0.575954717557494	0.937062937062937
REM2	0.939376588900671	-0.569125758201396	1.50850234710207	0.370629370629371
DAPK3	1.0782099178428	-0.38041673356539	1.45862665140819	0.937062937062937
TBC1D21	-0.00284930560046301	-0.175552066552306	0.172702760951843	1
DAXX	-0.175375395315559	-0.0275232745798072	-0.147852120735751	0.937062937062937
SPRED1	-3.39726469169193	1.74265724639199	-5.13992193808392	0.160839160839161
RHBDL3	-2.41218047861008	1.26547097139213	-3.6776514500022	0.0769230769230769
DEDD2	0.198720781582071	-0.118721842782538	0.317442624364609	0.692307692307692
OR7D2	-0.00346874591016043	0.137057019865839	-0.140525765775999	1
EID2	0.0480443880734823	0.144228554747601	-0.0961841666741188	0.937062937062937
IFNLR1	-2.62560851920288	1.00645060075216	-3.63205911995504	0.286713286713287
PAQR7	-2.41101726732896	1.03562564508208	-3.44664291241104	0.111888111888112
DCX	0.0929814615120956	-0.16251861663005	0.255500078142146	0.937062937062937
TMPRSS6	2.22473497226418	-0.765857674993572	2.99059264725775	0.286713286713287
ADGRF3	1.07360415789095	0.0755467536669288	0.998057404224022	0.692307692307692
OXER1	-0.724238050519824	0.0154380225858181	-0.739676073105642	0.692307692307692
DDX3X	0.575244876377008	-0.280042245675067	0.855287122052075	1
DDX6	-0.240824555171455	0.0604800165453281	-0.301304571716783	0.692307692307692
TLE5	0.0934554657487607	-0.148836642709543	0.242292108458303	1
DHX9	-2.47781092451017	1.03985460757582	-3.517665532086	0.468531468531469
DDX10	-0.273756154247583	-0.0802633666619951	-0.193492787585587	0.937062937062937
DCLK2	-4.80816710692299	2.14248671633747	-6.95065382326046	0.00699300699300699
ADGRA3	0.54590573930259	-0.274817067131886	0.820722806434476	0.370629370629371
RASSF6	-0.62332604523373	0.0893883088698833	-0.712714354103613	0.937062937062937
DFFA	-3.08691096040352	1.1518923556374	-4.23880331604091	0.00699300699300699
DFFB	-1.15641169877447	0.291344989055821	-1.44775668783029	0.468531468531469
RHOV	-0.0603411808375826	0.18047370769989	-0.240814888537473	1
NLRP6	-6.52247978277823	2.44679724832343	-8.96927703110167	0.286713286713287
DHCR24	3.85768636221806	-1.56244272145981	5.42012908367787	0.013986013986014
DHFR	0.279449118621355	-0.275373251787152	0.554822370408507	0.692307692307692
AFP	1.41020422096427	-0.323650245205858	1.73385446617013	0.216783216783217
DLG4	-1.34677922250997	0.691692120496085	-2.03847134300606	0.937062937062937
AGER	-0.988759943258969	0.0920205282091143	-1.08078047146808	0.692307692307692
DNASE1L3	-4.11740757181922	2.00792791840026	-6.12533549021949	0.048951048951049
DNM2	0.407210950919878	-0.258866768937939	0.666077719857816	0.811188811188811
DOCK1	-7.63553009286059	3.48927867172328	-11.1248087645839	0.013986013986014
DOK1	3.62651603577747	-1.54137749791737	5.16789353369484	0.048951048951049
DPYSL2	-3.25229917533363	1.20699233825428	-4.45929151358791	0.00699300699300699
DPYSL3	-1.82418859390798	0.998463258820009	-2.82265185272799	0.468531468531469
DRD1	-3.61094118802485	1.88195384074636	-5.49289502877121	0.0769230769230769
DRD2	0.582925535944004	-0.276561916549251	0.859487452493255	0.216783216783217
DRD3	0.00207503065863877	-0.305296412501271	0.30737144315991	0.937062937062937
DRD4	-1.01529083341109	0.280058673546824	-1.29534950695792	0.573426573426573
DRD5	0.0699508495100715	-0.0283738282249161	0.0983246777349877	0.692307692307692
DRG2	0.524750959730095	-0.361032493850813	0.885783453580909	0.692307692307692
JAG1	-5.54952454803743	2.70753753842441	-8.25706208646183	0.027972027972028
AGT	-1.90952638783721	0.550972615687575	-2.46049900352478	0.811188811188811
DTNA	0.708614246546933	-0.244439876002858	0.953054122549791	0.370629370629371
HBEGF	-0.0156679856766619	0.2890065409163	-0.304674526592961	1
DTX1	0.920003864657916	-0.104499502952247	1.02450336761016	0.573426573426573
DUSP1	-0.442358280043923	0.154588353275959	-0.596946633319882	1
DUSP6	-3.76010987439364	1.94020524368247	-5.70031511807611	0.027972027972028
AGTR1	-6.17005848240036	2.6969397944817	-8.86699827688206	0.027972027972028
DUSP8	0.954596421716768	-0.331287716036416	1.28588413775318	0.216783216783217
DUSP9	3.11541304823313	-0.446699188882222	3.56211223711535	0.216783216783217
DVL1	-3.96986766781511	1.51998303443925	-5.48985070225436	0.286713286713287
DVL2	-3.50241999224611	1.27591650640115	-4.77833649864726	0.160839160839161
DVL3	3.7501294007212	-1.65724050224146	5.40736990296267	0.111888111888112
AGTR2	0.143404154035744	0.225837415323944	-0.0824332612881999	0.937062937062937
APLNR	-4.24863657772205	2.13557574232639	-6.38421232004844	0.048951048951049
GPR183	3.24471914089654	-1.32089662964469	4.56561577054124	0.013986013986014
ECE1	-2.57003434619615	1.35985793367332	-3.92989227986947	0.370629370629371
TYMP	6.05230610543961	-2.64833777294176	8.70064387838137	0.027972027972028
ECM1	1.19488534103832	-0.311106789297566	1.50599213033589	0.937062937062937
ECT2	6.374444443324	-2.76033717610216	9.13478161942615	0.00699300699300699
EDA	-4.67831837960788	2.08332296789927	-6.76164134750715	0.027972027972028
ABCA1	1.74256061847986	-0.852021819053344	2.5945824375332	0.111888111888112
S1PR1	-7.17000783552261	3.57280175654478	-10.7428095920674	0.027972027972028
LPAR1	2.22840941568568	-0.881161081571284	3.10957049725697	0.048951048951049
S1PR3	-3.19328697859816	1.66500112728445	-4.85828810588261	0.048951048951049
EDN1	-5.42511595918812	2.0695534666457	-7.49466942583382	0.013986013986014
EDNRA	-6.359184660847	3.08399340609172	-9.44317806693872	0.027972027972028
EDNRB	-7.96683711849416	3.74579489606524	-11.7126320145594	0.013986013986014
EEF1D	-3.70933181141549	1.38165002071527	-5.09098183213075	0.811188811188811
EEF2	-1.88814655720691	0.756633816605368	-2.64478037381228	0.370629370629371
EFNA1	-3.62697774290657	1.4026105066722	-5.02958824957877	0.111888111888112
EFNB3	-3.87880911612969	1.9815039461925	-5.8603130623222	0.048951048951049
EGF	-0.89566699773043	0.826505878648029	-1.72217287637846	0.468531468531469
CELSR3	-0.371965582284557	-0.0856451759261329	-0.286320406358424	0.811188811188811
CELSR2	-1.61682402202747	0.68066265503348	-2.29748667706095	0.160839160839161
EGFR	0.262468440852653	-0.122316105961268	0.384784546813921	0.937062937062937
OR56B4	-0.127887503711609	0.10776931019951	-0.235656813911119	0.573426573426573
DTX3	0.583071983383742	-0.204665401614006	0.787737384997749	0.811188811188811
ADCY4	-5.63987440362388	2.66933992590184	-8.30921432952572	0.013986013986014
EPHA2	-2.84539002679613	1.23645604385912	-4.08184607065525	0.048951048951049
WDR90	-0.00756060325749959	-0.324214757471126	0.316654154213627	0.937062937062937
NLRC3	1.74307948043649	-0.808081083301187	2.55116056373767	0.692307692307692
NSMCE1	-1.87973794229813	0.480044231117572	-2.3597821734157	0.811188811188811
EIF4A2	-3.05966177929373	1.05557453265022	-4.11523631194395	0.027972027972028
EIF4EBP1	1.94221301805613	-0.974622096734881	2.91683511479101	0.468531468531469
EIF4EBP2	-5.70046038871837	2.11527530507384	-7.81573569379221	0.160839160839161
ELANE	0.341214152818709	-0.124356789923461	0.46557094274217	0.216783216783217
PIKFYVE	-0.112155618734363	-0.0106414578057231	-0.10151416092864	1
ELN	-3.77358384717642	1.93958564742562	-5.71316949460204	0.160839160839161
SPRED2	-5.64986181308518	2.69808641525503	-8.34794822834021	0.013986013986014
GABRR3	0.00136779057348886	0.0258012250916346	-0.0244334345181457	0.811188811188811
MARK2	4.55582796915767	-1.92879886470109	6.48462683385876	0.013986013986014
FLCN	-1.50525980321009	0.306407971720086	-1.81166777493018	0.811188811188811
ARHGAP27	0.503987776636635	-0.452560666335928	0.956548442972563	0.692307692307692
RAB12	-2.31758573699829	1.03048672432915	-3.34807246132743	0.160839160839161
TAPT1	-3.56704111604883	1.4259802479386	-4.99302136398743	0.111888111888112
ENDOG	-0.247514367184568	-0.0975498364368762	-0.149964530747692	0.811188811188811
ENG	-5.20045520213649	2.63836107422547	-7.83881627636196	0.048951048951049
TUBB	1.01350183333026	-0.584934374830503	1.59843620816076	0.573426573426573
EPHA1	0.740292545964112	0.00855570000402908	0.731736845960083	0.468531468531469
EPHA3	-2.84307865458697	1.29472223896067	-4.13780089354763	0.0769230769230769
EPHA4	-3.87839870314054	1.63549163921173	-5.51389034235227	0.160839160839161
EPHA7	-0.732845146248952	0.0615390856711045	-0.794384231920056	0.811188811188811
EPHA8	0.289837874471365	-0.029976710821859	0.319814585293224	0.370629370629371
EPHB1	-0.564470980702273	0.340437360346262	-0.904908341048535	0.692307692307692
EPHB2	5.3317622717795	-2.0507159685851	7.3824782403646	0.013986013986014
HIPK1	-0.557554031619001	0.208820205831521	-0.766374237450522	0.692307692307692
EPHB3	-1.87579152349113	0.921573581100205	-2.79736510459134	0.027972027972028
EPHB4	-3.59248094355909	1.81014288806199	-5.40262383162107	0.048951048951049
EPHB6	-3.46676805774364	1.55571403862366	-5.0224820963673	0.027972027972028
STX2	-0.822103119158763	0.167939326027958	-0.990042445186721	0.468531468531469
EPOR	-2.65665542968986	1.13237694258353	-3.78903237227338	0.0769230769230769
EPS8	-3.39037027915966	1.37786940502711	-4.76823968418677	0.160839160839161
EPS15	2.62411648540931	-1.13451756987719	3.75863405528651	0.216783216783217
ERBB2	-4.83414712151249	1.91292078622835	-6.74706790774084	0.048951048951049
ERBB3	-3.49975903633698	1.00735128171548	-4.50711031805245	0.573426573426573
ERBB4	-0.78633371916089	0.962119229106899	-1.74845294826779	0.692307692307692
EREG	2.46202358515499	-0.80407094940844	3.26609453456343	0.027972027972028
AKT1	-0.255484935372308	0.209523419336087	-0.465008354708395	0.811188811188811
ERCC6	-1.99609185486769	0.790838738079396	-2.78693059294709	0.692307692307692
AKT2	1.79293108963278	-0.900344425688477	2.69327551532126	0.468531468531469
ERN1	2.99616912089379	-1.35794958117571	4.3541187020695	0.048951048951049
EVI2A	3.67852518364393	-1.49764756039773	5.17617274404166	0.027972027972028
EXT1	0.886680619217614	-0.323650550160331	1.21033116937794	0.937062937062937
EXT2	0.191935837281895	0.148723366976115	0.0432124703057805	0.937062937062937
ALCAM	-1.90259252508848	0.74105565658908	-2.64364818167756	0.160839160839161
EZH2	3.1392160309091	-1.49274235319015	4.63195838409925	0.111888111888112
F2R	-5.64460259376711	2.84867692916592	-8.49327952293303	0.048951048951049
F2RL1	-2.0089514110215	0.845543290976955	-2.85449470199845	0.286713286713287
F3	1.02552649824385	-0.21248424627915	1.238010744523	0.573426573426573
F7	0.877569834151777	-0.371546599867226	1.249116434019	0.286713286713287
F10	0.98668260422192	-0.341590790182803	1.32827339440472	0.111888111888112
FANCA	2.47339496017169	-1.25611606113429	3.72951102130597	0.111888111888112
FANCC	-6.27390521666203	2.19119168549354	-8.46509690215557	0.111888111888112
FANCD2	1.41859851372234	-0.808764136149874	2.22736264987221	0.286713286713287
FANCE	-1.36999026790769	0.888669470447658	-2.25865973835534	0.692307692307692
FANCF	0.822628551686337	-0.408774015533298	1.23140256721963	0.216783216783217
FANCG	-2.18712742628637	0.740686567086572	-2.92781399337294	0.286713286713287
OR8U1	0.000157639019810895	-0.0033789504277836	0.0035365894475945	0.937062937062937
OR4C16	-6.45545094619172e-05	-0.091366981355876	0.0913024268464141	0.937062937062937
OR4C11	-9.83081519094659e-05	-0.15450948096147	0.15441117280956	0.937062937062937
OR4S2	-0.00714732560222943	0.20633018607752	-0.213477511679749	0.573426573426573
OR5D14	0.00652097795068371	0.115898386986943	-0.109377409036259	0.937062937062937
OR5L1	-0.000166638773940099	-0.165157137859671	0.164990499085731	0.692307692307692
OR5D18	0.00153371687333541	-0.220432981748158	0.221966698621494	0.937062937062937
OR5AS1	0.00657462722884935	0.000149949127382834	0.00642467810146652	0.937062937062937
OR8K5	-0.0014018727691434	0.103364454445643	-0.104766327214786	0.468531468531469
OR5T2	0.00440414732990434	-0.0814646902192318	0.0858688375491361	0.573426573426573
OR8H1	0.000464707997036961	-0.263439331676234	0.263904039673271	1
OR8K3	-0.000776337911698596	0.122172024465014	-0.122948362376713	0.573426573426573
OR8J1	0.00305574177912714	-0.00763316293708649	0.0106889047162136	0.937062937062937
OR5R1	-0.00730954010989903	0.14520415093821	-0.152513691048109	0.468531468531469
OR5M3	0.00185059231180576	-0.257248287062705	0.259098879374511	0.573426573426573
OR5M8	0.00368090909740412	-0.371125163531194	0.374806072628598	0.811188811188811
OR5M11	0.00255871323964276	0.296374773179167	-0.293816059939524	0.937062937062937
OR5AR1	-0.00578673491437277	0.0571620742502385	-0.0629488091646113	0.937062937062937
FAT1	3.37879731858575	-1.41914551456325	4.797942833149	0.111888111888112
UNC5B	-4.67862159874697	2.13138400382573	-6.8100056025727	0.048951048951049
RTKN2	1.59124833799972	-0.72351762923158	2.3147659672313	0.286713286713287
OR8B12	-0.00103082682467373	-0.498992310075919	0.497961483251246	0.811188811188811
OR8G5	0.00258389151448932	-0.201152427626358	0.203736319140847	0.811188811188811
OR10G8	0.00260564528546446	-0.217146483160704	0.219752128446168	0.216783216783217
OR10G9	0.00615927562277631	-0.125052303436411	0.131211579059187	0.286713286713287
OR10S1	0.0349156341852565	-0.35658066207857	0.391496296263827	0.286713286713287
OR6T1	0.03222833018596	-0.37360233812162	0.40583066830758	0.111888111888112
OR4D5	0.0108531989196591	0.0462450040729199	-0.0353918051532608	0.573426573426573
OR6Q1	0.0162902990791827	-0.00397139482438854	0.0202616939035712	0.216783216783217
OR9I1	0.0025419182721845	-0.161266793539459	0.163808711811644	0.370629370629371
OR9Q1	0.0305656780998732	0.267853789866397	-0.237288111766524	0.370629370629371
OR9Q2	0.00331187068393292	-0.127514879549369	0.130826750233302	0.370629370629371
OR1S2	0.00111388437492745	-0.196891684475833	0.19800556885076	1
OR1S1	-0.00478126661824556	0.0707025065992228	-0.0754837732174684	0.468531468531469
OR5B17	-0.00352608501460596	-0.0673146042169601	0.0637885192023542	0.937062937062937
OR5B21	-0.00960737766050108	-0.313558436486952	0.303951058826451	1
OR5A2	0.00976015017372468	-0.387452390799084	0.397212540972809	0.811188811188811
OR5A1	0.00510280721136379	-0.239220521191224	0.244323328402588	1
OR4D6	0.00190074618246552	-0.0615600261013162	0.0634607722837817	0.811188811188811
OR4D11	0.0029869515257905	-0.0872612482086813	0.0902481997344718	0.937062937062937
MS4A15	0.0120209742375378	-0.0978744448876754	0.109895419125213	0.937062937062937
FCER1A	-0.768898836202577	0.4302834353343	-1.19918227153688	0.160839160839161
MS4A2	-3.01685757237423	1.42912136827618	-4.44597894065041	0.027972027972028
FCER1G	7.18877363065112	-3.01902857328322	10.2078022039343	0.027972027972028
FCGR1A	5.72415646124368	-2.42474296592493	8.14889942716862	0.027972027972028
RASGEF1A	0.789905617071516	-0.435052877104444	1.22495849417596	0.286713286713287
ARL5B	-0.48128067776128	0.0108107316119754	-0.492091409373255	1
SPATA13	0.0953155760831028	-0.167436658951327	0.26275223503443	0.937062937062937
TBC1D32	-2.33292947261706	0.949171579746903	-3.28210105236396	0.468531468531469
OPN5	-0.0142643987104603	0.149308136159043	-0.163572534869503	0.692307692307692
ADGRF4	1.97043949256287	-0.724253748213159	2.69469324077603	0.027972027972028
FGD2	4.2662602131136	-1.96403732007412	6.23029753318772	0.00699300699300699
FCGRT	-2.16711014357473	0.898348178785935	-3.06545832236066	0.468531468531469
TMED4	0.411797893505608	-0.469919301892227	0.881717195397835	1
ADGRG3	2.03020852309222	-0.684358893440553	2.71456741653278	0.111888111888112
GPRC6A	0.0235456085684344	0.561688752872889	-0.538143144304455	1
ADGRF2	0.168997229506817	-0.118946207699894	0.287943437206711	0.573426573426573
UNC5CL	-0.837652298434473	0.0765119942649222	-0.914164292699395	0.937062937062937
FDX1	-0.298513001109988	0.129619344044293	-0.428132345154282	0.811188811188811
FEN1	1.20194477664582	-0.559470594368911	1.76141537101473	0.286713286713287
FGA	2.4152134246611	-0.736528332035565	3.15174175669667	0.111888111888112
FGB	1.43728227126678	-0.377195736273345	1.81447800754012	0.048951048951049
FGD1	1.37983297198957	-0.436196711530966	1.81602968352054	0.573426573426573
FGF1	-1.56087585681208	1.36104486696201	-2.92192072377409	0.286713286713287
FGF2	1.38606881516611	-0.370961791078071	1.75703060624418	0.216783216783217
FGF3	0.0101619784319987	-0.0575745024181055	0.0677364808501042	0.937062937062937
FGF4	-0.00286417577596651	0.190972152273091	-0.193836328049057	0.160839160839161
FGF6	-0.000685445789982838	0.658576509614429	-0.659261955404412	0.216783216783217
FGF7	0.52480393595836	-0.00409895267135035	0.528902888629711	0.468531468531469
FGF8	0.0201478406363785	0.0206981750854015	-0.000550334449022988	0.811188811188811
FGF9	0.285082206780991	0.781256131230211	-0.49617392444922	0.811188811188811
FGF11	-0.566531497859041	0.174561806786933	-0.741093304645974	0.692307692307692
FGF12	-4.57593469973332	2.27241583630209	-6.84835053603541	0.027972027972028
FGF13	-4.0312540552622	2.1222984669978	-6.15355252226	0.111888111888112
FGF14	-0.0732600955390378	0.0780484877547788	-0.151308583293817	0.811188811188811
FGFR1	-1.75277644995727	0.807195958801501	-2.55997240875877	0.111888111888112
FGFR3	-4.04066325055642	1.46203002138967	-5.5026932719461	0.286713286713287
FGFR2	-1.39155347104976	0.483312466270727	-1.87486593732049	0.468531468531469
FGFR4	-1.50856215592824	0.277672602707008	-1.78623475863524	1
FGG	2.08553813051538	-0.648672555574758	2.73421068609014	0.048951048951049
FH	1.99877155783108	-0.978474181061494	2.97724573889258	0.692307692307692
FHIT	-0.146029255944659	-0.0318329073809592	-0.1141963485637	0.937062937062937
FHL2	4.49756492045667	-1.33091939270112	5.82848431315778	0.111888111888112
FKBP1A	-1.73971476219251	0.852531863123405	-2.59224662531591	0.573426573426573
RRAS2	0.34339321287953	-0.419270043219051	0.762663256098581	0.692307692307692
ITGA11	-3.71132743583573	1.7887140927237	-5.50004152855943	0.370629370629371
MRAS	1.6230161940317	-0.500241775335271	2.12325796936697	0.160839160839161
RASA3	1.22140321296517	-0.340896511811349	1.56229972477652	0.573426573426573
ICK	-5.31830957882087	2.27447724565886	-7.59278682447973	0.286713286713287
ADGRL1	-0.917872946339604	0.674330758307044	-1.59220370464665	0.937062937062937
NLRP1	-1.77546361998293	0.740588499648111	-2.51605211963104	0.468531468531469
CNKSR2	0.377303082509233	-0.073873429649956	0.451176512159189	0.692307692307692
NLGN1	-0.443868585137658	-0.0794046605782688	-0.364463924559389	0.811188811188811
SEC31A	0.360670647350851	-0.291318574749832	0.651989222100683	0.692307692307692
ARHGEF15	-7.66547302260902	3.7821813257071	-11.4476543483161	0.013986013986014
CARD8	-3.25383558771177	1.53799775215731	-4.79183333986908	0.468531468531469
KLRK1	2.10747064852298	-0.975281248713068	3.08275189723605	0.937062937062937
KIFAP3	0.764031630022863	-0.385657998131628	1.14968962815449	0.811188811188811
RAB18	-0.91047913427021	0.494458178252078	-1.40493731252229	1
SCAP	1.87433204432683	-0.540285580880175	2.41461762520701	0.468531468531469
SHANK2	-0.992755465023029	0.24539082938177	-1.2381462944048	0.811188811188811
DKK1	-1.88840234069432	1.02480000028864	-2.91320234098296	0.048951048951049
NT5C2	1.96096863450266	-0.733013878423582	2.69398251292624	0.468531468531469
MAST1	0.898059936919811	-0.283451695974726	1.18151163289454	0.160839160839161
PDCD11	1.28766599471412	-0.627717391775774	1.9153833864899	0.692307692307692
ACIN1	-3.06759656679745	1.0773577597896	-4.14495432658705	0.160839160839161
PLCH1	-0.47002300593594	0.0903020288023686	-0.560325034738308	0.811188811188811
RAB21	-3.45054381284896	1.29808381648927	-4.74862762933823	0.468531468531469
STK38L	-1.43608110528018	0.961991352110618	-2.3980724573908	0.692307692307692
UNC13A	0.938287642834828	-0.414895949728291	1.35318359256312	0.286713286713287
USP33	-2.86886047796908	1.27290385101323	-4.14176432898231	0.286713286713287
TNIK	-0.30624743539647	-0.143266124220087	-0.162981311176382	1
FNBP1	2.60616902740319	-1.16578388847158	3.77195291587477	0.160839160839161
NCOA6	-0.691757287266208	-0.0737014879444533	-0.618055799321755	0.811188811188811
TBC1D9B	2.33164324919288	-1.01353638550969	3.34517963470257	0.468531468531469
ERC1	-2.81696019392818	1.20093148394601	-4.01789167787419	0.013986013986014
PEG10	-5.15626311931871	2.14247901975973	-7.29874213907843	0.027972027972028
ARHGAP26	-1.39627799179936	0.393659939809758	-1.78993793160912	0.692307692307692
SIPA1L3	2.23322508002068	-1.02351298906349	3.25673806908418	0.468531468531469
IQSEC2	4.1141365761506	-1.93493572857162	6.04907230472222	0.286713286713287
SARM1	-0.892991338046838	0.279710895229496	-1.17270223327633	0.811188811188811
MCF2L2	3.27464011216167	-1.29315786947706	4.56779798163872	0.048951048951049
TBC1D2B	0.91951386065048	-0.192323211009638	1.11183707166012	0.937062937062937
RAP1GAP2	-1.13030984141074	0.362904565284011	-1.49321440669475	0.286713286713287
TAB2	2.08299704434786	-0.83849863174325	2.92149567609111	0.573426573426573
PLXND1	-5.27468151684707	2.59743646100279	-7.87211797784985	0.048951048951049
KDM6B	-3.52603793112261	1.4139752410566	-4.94001317217921	0.111888111888112
TBC1D9	-1.22940047013973	0.666502292833621	-1.89590276297335	0.692307692307692
FLNA	-1.63883947544297	0.819308252230259	-2.45814772767323	0.811188811188811
SNX13	-3.44562611753635	1.37143747806427	-4.81706359560062	0.370629370629371
MAPK8IP3	-0.0812596552108838	-0.194818159828329	0.113558504617445	0.937062937062937
FLNB	-2.44497999424604	1.1895763525183	-3.63455634676435	0.027972027972028
PASK	-1.86104775219999	0.9953541373589	-2.85640188955889	0.216783216783217
RGL1	-4.7367790449155	1.81894833170323	-6.55572737661873	0.286713286713287
MESD	3.30775159143712	-1.35436020646484	4.66211179790196	0.286713286713287
FLT1	-5.48896550048224	2.64713062430942	-8.13609612479166	0.013986013986014
JMJD6	1.60863447628433	-0.731586326584513	2.34022080286884	0.468531468531469
TBC1D1	-2.16524679497864	1.6125067445362	-3.77775353951484	0.468531468531469
DTX4	2.62174137148422	-1.06951792832628	3.6912592998105	0.048951048951049
RHOBTB2	-2.73552147815283	1.35049948825294	-4.08602096640576	0.00699300699300699
PLCL2	-6.49213648537418	2.85196535573926	-9.34410184111345	0.370629370629371
ARHGEF9	-3.11855703211082	1.33323969898373	-4.45179673109456	0.370629370629371
FLT3LG	2.57912746568102	-1.04606254808	3.62519001376103	0.160839160839161
TBC1D12	-2.67231065844702	1.1186521757887	-3.79096283423573	0.370629370629371
SIK2	-1.65912449627282	0.547051373606128	-2.20617586987895	0.468531468531469
PLCB1	-6.1491493017731	2.59114811185134	-8.74029741362444	0.0769230769230769
FLT4	-7.14387940116283	3.48608188888493	-10.6299612900478	0.00699300699300699
MCF2L	-7.7342740016912	3.57731852176878	-11.31159252346	0.013986013986014
ADGRL2	-3.11101091421853	1.53202647413419	-4.64303738835273	0.0769230769230769
DNMBP	-2.98069241848947	1.37151277881404	-4.35220519730352	0.048951048951049
FBXW11	-1.19006646356827	0.507096075804006	-1.69716253937227	0.692307692307692
KIF13B	-2.45700292592564	1.29493062336609	-3.75193354929173	0.160839160839161
ACSL6	1.85620667350369	-0.592786277249896	2.44899295075359	0.216783216783217
ICOSLG	0.85957507259186	-0.395925273141852	1.25550034573371	0.468531468531469
RPGRIP1L	1.04778725856597	-0.564724580994694	1.61251183956067	0.573426573426573
PSD3	4.84632140002045	-1.63440507910932	6.48072647912977	0.370629370629371
ARHGEF12	-5.46440672912713	2.32923974428067	-7.7936464734078	0.111888111888112
ARHGEF18	1.90686436734208	-0.890229747719915	2.79709411506199	0.692307692307692
TNS2	-5.30324432151583	2.25960224310165	-7.56284656461749	0.00699300699300699
SRGAP2	-3.58235491636137	1.72729041593816	-5.30964533229953	0.468531468531469
NCSTN	1.7165208293884	-0.656405753480379	2.37292658286878	0.468531468531469
FNTA	0.0102262708690057	-0.118296065256294	0.1285223361253	0.692307692307692
FRAT2	0.228789891787569	-0.051022003308889	0.279811895096458	0.573426573426573
DICER1	-4.91507524507014	2.10484396987651	-7.01991921494665	0.370629370629371
SIRT1	-6.87398498046159	2.83648552395262	-9.71047050441421	0.216783216783217
NCS1	3.73949300311414	-1.36174540895716	5.1012384120713	0.048951048951049
KCNH3	1.53926529382854	-0.334440988529059	1.8737062823576	0.216783216783217
FNTB	-0.0604009154964725	0.0745804186205401	-0.134981334117013	0.811188811188811
ITGB3BP	-0.231880796070216	0.0258214093468583	-0.257702205417075	1
GRIP1	0.667315563994396	-0.431835097526934	1.09915066152133	0.811188811188811
GPR161	-3.29300011897972	1.607805944455	-4.90080606343473	0.216783216783217
RHOQ	6.12582756644487	-2.35915528766994	8.48498285411481	0.027972027972028
SF3B1	-5.43508185327861	1.94891764989881	-7.38399950317743	0.370629370629371
FOLH1	-2.21666814977637	1.27448387127063	-3.491152021047	0.0769230769230769
ICMT	1.96557570827348	-0.526728899479811	2.49230460775329	0.370629370629371
BRD4	0.919827843106286	-0.515038331270632	1.43486617437692	0.937062937062937
FOLR1	-1.76972434280464	0.584761412294887	-2.35448575509953	0.573426573426573
MACF1	-2.92271905276074	1.3259873294671	-4.24870638222784	0.468531468531469
POFUT1	2.34615861551877	-0.925377732151847	3.27153634767062	0.370629370629371
SCRIB	3.72054686864158	-1.44117615313375	5.16172302177534	0.468531468531469
CABIN1	1.13626553764964	-0.525899098184572	1.66216463583421	1
ARHGAP45	4.46181072134889	-2.13480907543268	6.59661979678157	0.013986013986014
ACAP2	-2.56362930755291	1.07460852256334	-3.63823783011625	0.573426573426573
PRAME	4.86642737271917	-1.61506994788603	6.48149732060519	0.013986013986014
OR52A1	0.00298016702452014	-0.0310629895688817	0.0340431565934018	0.937062937062937
RBFOX2	-5.69713025921417	2.57857029035217	-8.27570054956634	0.048951048951049
RASD2	-1.91143186853281	1.04838254228796	-2.95981441082077	0.111888111888112
TSPAN12	-3.67843532259539	1.35757605630453	-5.03601137889992	0.216783216783217
DDAH2	-0.365011279805653	0.30134629117287	-0.666357570978522	1
LPAR3	0.0204698013823619	0.108785783141336	-0.0883159817589746	0.370629370629371
ARL2BP	2.92435815096207	-1.1633586364458	4.08771678740787	0.111888111888112
FPR1	3.53386731859696	-1.35197535284272	4.88584267143968	0.027972027972028
DDAH1	-7.76338501568415	2.86627246161459	-10.6296574772987	0.216783216783217
FPR2	2.28018357046223	-0.745068422964942	3.02525199342717	0.216783216783217
CDC42EP4	-0.481356012255621	0.188693515444674	-0.670049527700295	0.573426573426573
FPR3	3.36065209653029	-1.43047738198851	4.7911294785188	0.048951048951049
LEMD3	-3.75912264128089	1.6230488828531	-5.38217152413399	0.216783216783217
OPN3	1.14712258502372	-0.396172764040382	1.5432953490641	0.468531468531469
CORO1C	3.11160704459645	-1.40244937243195	4.5140564170284	0.0769230769230769
DAPK2	0.504060987142213	0.0682285817400619	0.435832405402152	0.692307692307692
CD2AP	-3.34545279846109	1.27136298052253	-4.61681577898362	0.216783216783217
PHLDA3	2.80548028683004	-1.22131598965197	4.026796276482	0.468531468531469
SH3BP1	4.82937288903274	-2.22088942293827	7.05026231197101	0.027972027972028
NTSR2	-0.0346435017377682	-0.231006468729163	0.196362966991394	0.573426573426573
RUSC1	-2.77551960349571	1.1717350949397	-3.94725469843541	0.111888111888112
CBLC	0.542677669433065	-0.230027267795942	0.772704937229007	0.468531468531469
NUP62	3.31586052744747	-1.57636949117464	4.8922300186221	0.468531468531469
RABGAP1	-8.87231818932863	3.83249883537439	-12.704817024703	0.0769230769230769
LY96	5.24171106636921	-2.05401784573567	7.29572891210489	0.027972027972028
PPP1R15A	0.630901121365448	-0.255707335937402	0.886608457302851	0.286713286713287
ARFIP2	-0.303894999647564	0.0532692184228683	-0.357164218070432	0.692307692307692
PLXNB2	0.052061537755545	-0.211427975722858	0.263489513478403	0.468531468531469
RAB38	-0.930669534685726	0.284982808414007	-1.21565234309973	0.286713286713287
PRKD3	0.804147210295117	-0.0576346692335115	0.861781879528629	0.811188811188811
IL17RA	1.3168886072847	-0.532542311117172	1.84943091840187	0.573426573426573
FLRT3	-1.63042863021531	0.623281426014724	-2.25371005623003	0.370629370629371
FLRT2	-2.84474721132609	1.61288844642175	-4.45763565774783	0.468531468531469
FLRT1	-0.509112727280393	0.490936581097142	-1.00004930837753	0.811188811188811
FKBP8	-2.27127883920841	0.817745028932508	-3.08902386814092	1
ARHGAP8	-2.7052716439737	1.27484852373692	-3.98012016771062	0.111888111888112
BCL2L13	0.917043771784767	-0.759503451767052	1.67654722355182	0.573426573426573
MTCH1	-2.78134348543044	1.11158746708575	-3.89293095251619	0.048951048951049
STAC3	6.23673324630674	-2.7955480031253	9.03228124943204	0.013986013986014
MTOR	2.78116312453516	-0.999604193521746	3.78076731805691	0.160839160839161
CENPI	1.36943367409706	-0.784366249870212	2.15379992396727	0.370629370629371
FSHR	0.255040770627034	-0.0386257172586291	0.293666487885663	0.468531468531469
ABL1	-1.85750823160266	0.728456798289133	-2.58596502989179	0.111888111888112
FUS	-1.55376918346914	0.562737986764541	-2.11650717023368	0.573426573426573
STXBP4	-3.02883904251341	1.2936297319712	-4.32246877448461	0.370629370629371
FUT8	4.52557978370697	-1.53054018019771	6.05611996390468	0.048951048951049
KDSR	-2.68975221600267	1.0787780558117	-3.76853027181437	0.111888111888112
ACKR1	-1.36661143969169	0.83486346291347	-2.20147490260516	0.573426573426573
RICTOR	-3.06366137402572	1.06216825682485	-4.12582963085057	0.370629370629371
FYB1	5.31888828095912	-2.55388395149806	7.87277223245718	0.027972027972028
FYN	-3.93492331438059	2.12437024078678	-6.05929355516737	0.027972027972028
FZD2	5.07149160639697	-1.88122220132399	6.95271380772096	0.111888111888112
IFI6	0.635271421362507	-0.161275759364927	0.796547180727434	0.573426573426573
RALGAPA1	-7.04304988695117	2.93889200006859	-9.98194188701976	0.216783216783217
CNIH2	3.80659841410267	-1.73528611314053	5.5418845272432	0.013986013986014
TBC1D28	-0.00630281575049669	-0.129021194224504	0.122718378474008	0.811188811188811
OR6C74	-0.0220516770702022	0.286752069816424	-0.308803746886626	0.160839160839161
OR6C3	0.0216884651950132	-0.497387557711249	0.519076022906262	0.468531468531469
OR2T6	0.00451481444502662	-0.126979262286041	0.131494076731068	0.811188811188811
GAB1	-5.73063433752908	2.59494286981952	-8.32557720734859	0.160839160839161
OR1L4	-0.00430592747763847	-0.039063065340095	0.0347571378624565	0.573426573426573
GABBR1	-0.00236416111232022	0.0210474603534829	-0.0234116214658031	0.692307692307692
EPGN	0.0260178285379828	-0.268872693525395	0.294890522063378	0.573426573426573
GABRA1	0.00563024179456809	-0.379694344516176	0.385324586310744	0.573426573426573
GABRA2	-0.784189858103953	0.959723578705738	-1.74391343680969	0.937062937062937
GABRA3	-0.0354124190254079	-0.242937207595086	0.207524788569678	0.937062937062937
GABRA4	0.410018929163811	-0.055602242949979	0.465621172113791	0.811188811188811
OR52B2	-0.0304373536576287	0.178971212422192	-0.209408566079821	0.160839160839161
GABRA5	0.150561299981296	-0.0457806908883607	0.196341990869656	0.0769230769230769
GABRA6	-0.000164082780770682	-0.043676173931051	0.0435120911502803	1
GABRB2	-1.44502811177447	0.856688550933761	-2.30171666270823	0.286713286713287
OR4C3	0.00495592003115244	-0.16334310385473	0.168299023885882	0.811188811188811
OR4S1	0.00105313359402696	-0.214358383026042	0.215411516620069	0.692307692307692
GABRB3	-4.67483692219379	1.74202843179151	-6.4168653539853	0.216783216783217
GABRD	-2.77979852831047	1.42809071539406	-4.20788924370453	0.111888111888112
GABRE	-1.48927469322022	0.541519297650047	-2.03079399087027	0.027972027972028
GABRG1	-3.51649042497654	1.55190333027165	-5.06839375524818	0.027972027972028
GABRG2	0.211223481615614	-0.165637955741493	0.376861437357107	0.111888111888112
GABRP	0.141299103364939	0.455318714233014	-0.314019610868075	0.937062937062937
OR51F1	0.0517199259676267	0.00600950886640525	0.0457104171012214	1
GABRR2	-2.23063599240936	0.818625935123117	-3.04926192753248	0.216783216783217
PLCXD2	3.36080992045934	-1.44503801680314	4.80584793726248	0.013986013986014
ARHGAP30	6.42181749467765	-3.04915627073487	9.47097376541252	0.027972027972028
SHC2	-2.3126309398576	1.00280696855751	-3.31543790841511	0.111888111888112
TBC1D22A	2.22167011998179	-1.00655667082789	3.22822679080968	0.468531468531469
CBY1	-2.70002902548579	1.06327855217145	-3.76330757765724	0.468531468531469
RASGRP3	-4.89334863889627	2.44543970548242	-7.33878834437869	0.027972027972028
NGEF	-1.48222988481524	0.243432113195822	-1.72566199801107	0.811188811188811
BAMBI	-0.375297761153171	0.195378529706483	-0.570676290859654	0.468531468531469
RAB26	5.23824234839994	-2.26760349075501	7.50584583915495	0.0769230769230769
PRKD2	-1.63094694118635	0.770865959855262	-2.40181290104161	0.468531468531469
PLEKHG4	0.273579549100844	-0.256310579566624	0.529890128667468	0.692307692307692
AMBP	-0.460263165719531	0.347068688864783	-0.807331854584314	0.811188811188811
POT1	-2.68228106793426	0.986902272478782	-3.66918334041304	0.370629370629371
MRGPRX1	0.00728498497944782	-0.111458676788972	0.11874366176842	0.370629370629371
TAS2R39	0.000853169552575478	-0.0286171334433309	0.0294703029959064	0.937062937062937
TAS2R40	0.00115019746802592	-0.191882542659875	0.193032740127901	0.937062937062937
TAS2R41	0.000835546773685634	-0.0593636772185244	0.06019922399221	0.811188811188811
TAS2R43	-0.218256061073839	0.109863765537386	-0.328119826611224	0.370629370629371
TAS2R31	-0.406843775202672	0.0021179608552277	-0.4089617360579	0.811188811188811
TAS2R46	-0.0143835712275932	-0.114586884819697	0.100203313592103	0.937062937062937
TAS2R30	0.00458811284360601	-0.165249547305055	0.169837660148661	0.160839160839161
TAS2R19	-0.727218777837242	0.0910444497632036	-0.818263227600446	0.937062937062937
TAS2R20	0.709412510626776	-0.400842574725113	1.11025508535189	0.468531468531469
TAS2R50	0.00958786144278547	-0.202126416060337	0.211714277503122	0.573426573426573
GAP43	-1.90030287652275	0.796598845967201	-2.69690172248995	0.370629370629371
ADGRA2	-6.65385046939768	3.33032385976552	-9.9841743291632	0.048951048951049
SH2B1	-0.770646802761363	0.217116794200622	-0.987763596961985	0.468531468531469
UNC50	2.11241666808681	-0.845571424688173	2.95798809277499	0.468531468531469
TIPARP	1.69968691690748	-0.637251273703694	2.33693819061117	0.00699300699300699
TBC1D10B	0.846285052892528	-0.382597053252139	1.22888210614467	0.937062937062937
C2CD3	1.42950466665981	-0.824525625201649	2.25403029186146	0.468531468531469
TENM4	2.23907332527141	-0.716075910377323	2.95514923564873	0.111888111888112
ACOT11	0.696700923987513	-0.157404233154227	0.85410515714174	0.692307692307692
PLEKHG3	-4.50499645537503	1.66870468577281	-6.17370114114784	0.048951048951049
ATRNL1	0.893513545986525	-0.299419082090882	1.19293262807741	0.692307692307692
SIPA1L1	-4.09679719166751	1.6262812293112	-5.72307842097871	0.160839160839161
SETBP1	-6.62692412449171	2.98233009231582	-9.60925421680753	0.0769230769230769
MAGI3	-2.84314230885062	1.73309975933568	-4.5762420681863	0.216783216783217
PYDC1	0.645821505921656	-0.174013066685066	0.819834572606722	0.0769230769230769
PPP1R16B	-3.0363796682158	1.51540016682324	-4.55177983503904	0.048951048951049
APPL1	-8.30260746639136	3.56728936287457	-11.8698968292659	0.111888111888112
TBC1D29P	-0.0378939760394884	0.0433168761517974	-0.0812108521912857	0.937062937062937
GPSM1	2.21597673871485	-0.875463194602288	3.09143993331714	0.573426573426573
PYGO1	-0.0373058497147768	0.319383546051544	-0.356689395766321	0.937062937062937
WSB1	-3.48887300231851	0.957568317529954	-4.44644131984847	0.468531468531469
LDLRAP1	1.29115877952789	-0.26560051089403	1.55675929042192	0.692307692307692
GAPVD1	-1.53349465834001	0.615321312073638	-2.14881597041364	0.468531468531469
KIF26A	-3.81297410556099	1.85917680497756	-5.67215091053855	0.00699300699300699
IFT172	-0.119580125508047	0.0118557863110937	-0.131435911819141	0.573426573426573
RGS22	0.700046749669844	-0.250378668754939	0.950425418424783	0.370629370629371
NPHP4	-1.77652192106082	0.579504766488228	-2.35602668754905	0.573426573426573
GART	4.83498582086698	-1.94255159932328	6.77753742019027	0.013986013986014
OR1F2P	0.00214414835818648	-0.0760122040419322	0.0781563524001187	0.937062937062937
OR1C1	0.00466634661651883	-0.0631020767732997	0.0677684233898185	0.937062937062937
OR1A2	0.00148511171755052	-0.297729937277282	0.299215048994833	0.937062937062937
GAS1	-1.47223517098421	1.00334669059933	-2.47558186158354	0.573426573426573
PTPN22	4.91907154001713	-2.31323936401582	7.23231090403295	0.111888111888112
PITPNC1	-5.14330131115883	2.15630325840657	-7.2996045695654	0.048951048951049
OR2F1	-0.00386379618091085	-0.140725417848752	0.136861621667841	0.937062937062937
OR2B6	0.10903206800747	0.084913046540877	0.0241190214665925	0.692307692307692
OR1J4	-0.00535223267300094	-0.075027814255071	0.0696755815820701	0.937062937062937
ARL5A	1.04264792533746	-0.388358648262058	1.43100657359952	0.692307692307692
STAP1	1.57425636571693	0.02218648707567	1.55206987864126	0.286713286713287
TIAM2	1.11086912701855	-0.431457123493604	1.54232625051216	0.937062937062937
OR2M4	0.0223875077723505	-0.0969995590398184	0.119387066812169	0.370629370629371
OR2L2	0.00209060770160041	-0.0814038265953244	0.0834944342969248	0.811188811188811
OR2K2	-0.0042569452802052	-0.159455889261992	0.155198943981786	0.692307692307692
CABYR	1.14486664109126	-0.465434366098573	1.61030100718983	0.468531468531469
FBXO8	-2.24475260153642	1.04612163113284	-3.29087423266926	0.160839160839161
FBXO6	4.52516332208794	-2.00783101012626	6.5329943322142	0.0769230769230769
ARFGAP3	-0.405423702841194	0.191722716947589	-0.597146419788783	0.692307692307692
SERGEF	-3.93271891196576	1.59479506753449	-5.52751397950025	0.216783216783217
OR7A17	0.00437034554538608	-0.448525134225736	0.452895479771123	0.468531468531469
OR5L2	0.0063726698300497	-0.333355810213465	0.339728480043515	0.573426573426573
OR5K1	-0.0383697948070335	-0.108207402042598	0.0698376072355648	0.811188811188811
OR5H1	0.00399637601204466	0.167495682415327	-0.163499306403283	0.573426573426573
GCGR	-0.166450705400366	0.679268940281999	-0.845719645682365	0.937062937062937
OR10J1	0.00941273019508267	-0.295495744660847	0.304908474855929	0.048951048951049
OR8G2P	0.00027007840573902	0.201611328566845	-0.201341250161106	0.811188811188811
OR8B8	0.00113654264444883	-0.131845799570519	0.132982342214968	0.692307692307692
OR10A3	0.00163551345265458	-0.155383097220621	0.157018610673276	0.692307692307692
PLEK2	-0.0673608631268314	-0.0929131875105084	0.025552324383677	0.692307692307692
AMELX	0.000410868915298968	-0.160249181746661	0.16066005066196	0.692307692307692
CHIC2	-0.313452065191301	0.36447406703775	-0.677926132229051	1
INTS6	-0.249185752426115	-0.0407378624507483	-0.208447889975367	1
OPN1MW	0.0116592160964752	0.026165309536795	-0.0145060934403198	0.468531468531469
LATS2	-5.2945735399743	2.48344513250018	-7.77801867247449	0.027972027972028
OR12D2	0.120784512295215	-0.0471532502295953	0.167937762524811	0.216783216783217
OR11A1	0.00673942841681105	-0.136182978698256	0.142922407115067	0.937062937062937
OR10H3	0.0344877205650933	-0.155891316949299	0.190379037514392	0.468531468531469
OR10G3	0.0025110261413636	-0.0446419377054708	0.0471529638468344	0.937062937062937
OR10G2	0.0148118089551133	-0.0594153587322337	0.074227167687347	1
OR10H2	-0.000600317645100163	0.290107442258558	-0.290707759903658	0.468531468531469
OR10H1	0.00351813857497855	-0.256032514448891	0.25955065302387	0.937062937062937
ITGB1BP2	-0.329417523200323	0.215302177214516	-0.54471970041484	0.937062937062937
RGS17	2.68960640348057	-1.00402940338255	3.69363580686311	0.00699300699300699
OSTF1	0.551036510998946	-0.088255632876725	0.639292143875671	0.573426573426573
GREM1	1.36996647933229	-0.132043013068304	1.50200949240059	0.468531468531469
OR8B2	0.016672900917547	-0.0850208639129066	0.101693764830454	0.468531468531469
MSTN	-2.71363428358697	0.934247019469105	-3.64788130305607	0.216783216783217
GDI1	-2.22080979999446	0.899392838740662	-3.12020263873512	0.370629370629371
OR7E24	-0.000992804386301359	0.182161398893722	-0.183154203280023	0.573426573426573
GDI2	-2.18322037669569	0.838302131396156	-3.02152250809184	0.216783216783217
OR7C2	-0.00679782643071669	-0.235624782710567	0.22882695627985	0.468531468531469
OR7A5	0.280903994904084	-0.0117545018754586	0.292658496779543	0.468531468531469
OR7C1	0.0117885974600365	0.0671966949761072	-0.0554080975160707	1
OR4F4	0.000784819019799878	0.0296465098393746	-0.0288616908195747	0.937062937062937
OR4E2	-0.00141331046027826	0.131215550578097	-0.132628861038375	0.370629370629371
OR4D1	-0.000493054170103352	-0.262599980841522	0.262106926671419	1
GEM	-0.788881747563688	0.588262200911272	-1.37714394847496	0.692307692307692
OR2W1	-0.00158464479701016	-0.0895163300792097	0.0879316852821995	0.286713286713287
OR2T1	0.000798686472784581	-0.349081528402304	0.349880214875089	0.692307692307692
ADGRF1	0.406296881211274	0.475862753619541	-0.0695658724082668	0.573426573426573
AMFR	0.566072135860626	0.0931165954367171	0.472955540423909	0.811188811188811
OR2J2	0.0013345124812412	-0.0726747387330248	0.074009251214266	0.811188811188811
OR2H1	0.206268826869366	-0.260969976705503	0.467238803574869	0.048951048951049
OR1L3	0.00474652168485461	-0.266863211210616	0.271609732895471	0.937062937062937
OR1L1	0.0024050418423327	-0.0905763169298672	0.0929813587721999	1
GFRA1	0.537649457963129	-0.328928145277022	0.866577603240152	0.573426573426573
OR1J2	0.0433935256457317	0.196386337661457	-0.152992812015726	0.573426573426573
GFRA2	-2.87361288429866	1.24675578107311	-4.12036866537177	0.048951048951049
RPS6KC1	4.27018625876895	-1.59488269436589	5.86506895313485	0.048951048951049
GFRA3	1.31026041325131	-0.0145248296853275	1.32478524293663	0.370629370629371
STEAP1	-2.24124865522293	1.00331329071441	-3.24456194593735	0.216783216783217
AMHR2	0.013716221654125	0.0235795537025241	-0.00986333204839908	1
GHR	-5.58795468969844	2.24296772863915	-7.83092241833759	0.160839160839161
GHSR	0.00297935559389968	-0.273052340743616	0.276031696337516	0.370629370629371
GIPR	1.77227650112853	-0.754250216321766	2.5265267174503	0.048951048951049
GJA1	-4.01278628845769	1.7887385743495	-5.80152486280719	0.048951048951049
GPR160	-2.13875038406528	0.81431655106002	-2.9530669351253	0.468531468531469
ABL2	1.36328057702406	-0.305273483016407	1.66855406004047	0.468531468531469
FGF22	-0.00957768918639992	-0.0393913499551075	0.0298136607687075	0.468531468531469
BEX3	0.167180845490367	-0.0133102922907131	0.18049113778108	0.937062937062937
ATP2C1	-1.3251981762593	0.511916295681796	-1.83711447194109	0.160839160839161
NOX1	-0.0562752483786088	-0.128839634032268	0.0725643856536596	1
LAT	2.85977025949487	-1.2816549832449	4.14142524273977	0.027972027972028
NSG1	0.706692554486722	-0.123583530284259	0.83027608477098	0.573426573426573
ARRDC2	-1.30710005859182	0.493911234178145	-1.80101129276997	0.216783216783217
SDCBP2	-1.72618077523947	0.753192706115972	-2.47937348135544	0.0769230769230769
BBC3	0.448727809257127	-0.254855018032039	0.703582827289165	0.937062937062937
PDE7B	-6.9654881360141	3.35507215796506	-10.3205602939792	0.048951048951049
CYTH4	6.48286915737397	-3.06011182627863	9.5429809836526	0.027972027972028
INVS	-3.48751800957747	1.39294295030432	-4.88046095988179	0.286713286713287
KCNH5	0.331870684481763	0.00793714237874093	0.323933542103022	0.468531468531469
CIDEB	-3.59552105167298	1.04432597561743	-4.63984702729041	0.692307692307692
SIGLEC9	4.9844988244918	-2.03528854181207	7.01978736630386	0.048951048951049
SIGLEC8	0.542214865960903	-0.202721258174058	0.744936124134961	0.468531468531469
IL17C	0.294516333533888	-0.246230867654641	0.540747201188529	0.370629370629371
GPC3	1.14145159014389	-0.116499617705391	1.25795120784928	0.811188811188811
HCAR1	-1.65399399843395	0.954420716980936	-2.60841471541488	0.111888111888112
OXGR1	-0.539516880542457	0.773079773356949	-1.31259665389941	0.937062937062937
GPR78	0.00495415277443712	-0.105325007067882	0.110279159842319	0.692307692307692
C5AR2	-1.09985675859315	0.597226207745463	-1.69708296633861	0.160839160839161
ARHGEF16	-4.61310718143178	1.73684414478345	-6.34995132621523	0.0769230769230769
GPR162	-0.111786129779202	0.158597303833606	-0.270383433612808	1
SIT1	3.51883554117698	-1.77683511970079	5.29567066087777	0.111888111888112
TNFRSF21	-2.25349039734054	0.75854770289882	-3.01203810023936	0.692307692307692
PDCD4	-2.268718681779	1.14679317142824	-3.41551185320723	0.286713286713287
CNTN6	0.73628703335004	-0.116804360550456	0.853091393900496	0.216783216783217
RND1	-0.768468926482973	0.424844277431984	-1.19331320391496	0.286713286713287
TP53TG5	0.00242042586024805	-0.160430891535067	0.162851317395315	0.811188811188811
BMP10	0.000125891172741052	0.0227978842715843	-0.0226719930988432	1
PGAP2	-0.855181048070735	0.205024374152752	-1.06020542222349	0.692307692307692
ANGPTL3	-2.11806038169659	0.608407528280803	-2.72646790997739	0.937062937062937
RPS6KA6	-2.58212938330915	1.35230424371696	-3.93443362702611	0.286713286713287
P2RY10	3.52068533974882	-1.67593030720532	5.19661564695414	0.160839160839161
PCSK1N	-1.07848790327577	0.413586146949049	-1.49207405022481	0.111888111888112
STK39	3.97511075424516	-1.4577053014698	5.43281605571496	0.0769230769230769
SGSM3	-0.0443604467824085	-0.0873090377728845	0.0429485909904761	0.937062937062937
GLRA1	-0.00573152544085736	0.29583955016156	-0.301571075602418	0.573426573426573
GLRA2	-0.577615703364918	0.216575491522592	-0.79419119488751	0.0769230769230769
GLRB	1.83135224196292	-0.453115755772948	2.28446799773587	0.216783216783217
EML4	1.19552730135778	-0.729521892985948	1.92504919434373	0.573426573426573
CECR2	0.46391698327736	-0.0962938063734267	0.560210789650787	0.811188811188811
PCLO	-2.24114017032205	0.84328479106936	-3.08442496139141	0.286713286713287
GMFB	-1.6717536081837	0.817996841360517	-2.48975044954422	0.692307692307692
GML	-0.000985672383111457	0.056207440491576	-0.0571931128746875	0.811188811188811
GNA11	-4.52662810673432	1.97939208355053	-6.50602019028485	0.027972027972028
GNA12	3.75470770722106	-1.40693219419935	5.16163990142041	0.370629370629371
GNA15	5.13167161103893	-1.95063390885345	7.08230551989238	0.027972027972028
GNAI1	-5.03858367398539	2.52528864476605	-7.56387231875144	0.027972027972028
GNAI2	-0.716771161965432	0.552571151504244	-1.26934231346968	0.937062937062937
GNAI3	-1.80201036532302	0.743862075226301	-2.54587244054932	0.286713286713287
GNAO1	-0.629672709352476	0.408797186820543	-1.03846989617302	0.811188811188811
GNAQ	-3.6998125595583	1.62197575710115	-5.32178831665945	0.013986013986014
GNAS	3.52320694137408	-1.39959897364062	4.9228059150147	0.573426573426573
GNAT1	0.0121567714664459	0.134249191604334	-0.122092420137888	1
GNAT2	0.18093601344031	-0.204634399804255	0.385570413244564	0.111888111888112
GNAZ	2.52862365502811	-1.01879260811248	3.5474162631406	0.027972027972028
GNB1	-1.77958583660895	0.787125815262545	-2.5667116518715	0.370629370629371
GNB2	-1.32415950011296	0.424470196483481	-1.74862969659644	0.937062937062937
GNB3	1.41568465633601	-0.52646597243308	1.94215062876909	0.573426573426573
GNG3	1.4197152227994	-0.641087943331062	2.06080316613046	0.027972027972028
GNG5	2.8809265620702	-1.31672860586992	4.19765516794012	0.573426573426573
GNG7	-4.59828064438064	2.0519694851565	-6.65025012953714	0.027972027972028
GNG10	-0.32419944038774	0.41898138008399	-0.74318082047173	0.937062937062937
GNG11	-5.00699380450457	2.21702391685376	-7.22401772135833	0.00699300699300699
GNL1	-5.4189970874388	2.38522183461131	-7.80421892205011	0.027972027972028
GNRH1	-1.76174144227789	0.427585025555396	-2.18932646783329	0.811188811188811
GNRHR	-1.04004950940706	0.210172917311803	-1.25022242671886	0.811188811188811
SFN	2.65271057663313	-0.828229616041888	3.48094019267502	0.160839160839161
GP1BA	1.05964384562438	-0.600346800977961	1.65999064660234	0.811188811188811
GPR1	-2.50407641651915	1.21846490628985	-3.722541322809	0.048951048951049
CCR10	-1.35977526481483	0.67144055277036	-2.03121581758519	0.468531468531469
GPR3	-1.50835870445103	0.801607463211652	-2.30996616766268	0.111888111888112
OR51B5	-0.00300823014538503	0.103966370987876	-0.106974601133261	0.692307692307692
OR10AG1	0.00049378235314552	-0.21619258080169	0.216686363154836	0.811188811188811
OR5J2	0.0032092248654497	-0.394483548193118	0.397692773058567	0.468531468531469
GPR4	-5.32058543111405	2.82696467011807	-8.14755010123212	0.027972027972028
RAB40AL	1.97151111823365	-0.820245154676579	2.79175627291023	0.027972027972028
ANG	-7.5375745802136	3.08621352958468	-10.6237881097983	0.013986013986014
GPR6	0.00678199811354396	-0.391246242789307	0.398028240902851	0.692307692307692
OR4C13	0.00535696252289135	-0.187957509783508	0.193314472306399	0.811188811188811
OR4C12	0.00405865291571037	0.192225461098069	-0.188166808182359	0.160839160839161
NPBWR1	0.0339022983057403	-0.0704991307737163	0.104401429079457	0.111888111888112
OR51V1	0.00231678471263844	-0.425937253558331	0.428254038270969	0.937062937062937
BCL9L	0.363360535676932	-0.107843017473356	0.471203553150288	0.692307692307692
OR8D1	0.0107055805497831	-0.0783219338030037	0.0890275143527869	0.370629370629371
OR8D2	0.000573006914740322	-0.281422709607989	0.281995716522729	0.937062937062937
OR8B4	0.000329519712782356	-0.0501790482493074	0.0505085679620897	0.468531468531469
OR9G4	-0.00276459209764824	0.0290540458335806	-0.0318186379312289	0.692307692307692
NPBWR2	-0.00301919165881284	-0.0394097534403014	0.0363905617814886	0.468531468531469
OR10A4	0.00586444462836647	-0.142748822197712	0.148613266826078	0.692307692307692
RASSF3	0.93887731098204	-0.282939129584508	1.22181644056655	1
OR6C6	0.00216413274957031	-0.128382847935917	0.130546980685487	0.937062937062937
ADGRD1	0.592731928246059	0.0374130773630816	0.555318850882978	0.811188811188811
PRLHR	-0.00329270265682319	-0.203821478803461	0.200528776146638	0.370629370629371
KSR2	0.899008249890447	-0.104736440916552	1.003744690807	0.370629370629371
OR4N4	0.00265640413964258	-0.499430483911378	0.50208688805102	0.692307692307692
ANGPT1	-5.32810716741955	2.65703759144309	-7.98514475886264	0.048951048951049
GPR17	-4.69785143089616	1.95410054139364	-6.6519519722898	0.0769230769230769
TMEM102	2.10626198270948	-0.955063185870012	3.06132516857949	0.468531468531469
GPR20	-3.63856246289956	1.88393774613215	-5.52250020903171	0.027972027972028
OR2Z1	0.0933528706341508	0.0334331805023616	0.0599196901317892	0.286713286713287
GPR21	-3.95358755591525	2.02640899397336	-5.97999654988861	0.048951048951049
OR10H5	-0.000310657372306635	-0.0325064803803291	0.0321958230080224	0.937062937062937
OR2L13	0.0403662998836935	-0.334583663924595	0.374949963808288	0.0769230769230769
OR14A16	0.00311202684686699	-0.254064259076322	0.257176285923189	0.160839160839161
LPAR4	-3.29181532452069	1.55868108079365	-4.85049640531434	0.048951048951049
RSPO1	-0.103995764335577	0.21814376155004	-0.322139525885617	0.937062937062937
EPHA10	3.09357067477981	-1.0011493847702	4.09472005955001	0.027972027972028
GPR26	-0.151069746671703	-0.00489378442294639	-0.146175962248757	0.573426573426573
ANGPT2	-2.44744843225104	1.32198014837051	-3.76942858062155	0.048951048951049
NKIRAS2	-0.386616520170071	0.186025493425989	-0.572642013596061	0.811188811188811
NKIRAS1	-5.49768647771577	2.41090467595432	-7.90859115367009	0.160839160839161
EPHA6	0.501522600916429	-0.192469509632084	0.693992110548513	0.216783216783217
RABL3	-0.536917659140572	0.125560725794056	-0.662478384934628	0.692307692307692
GPR32	0.0404485965831621	-0.318140315610304	0.358588912193466	0.573426573426573
OR2V2	0.00671316221526273	-0.3720512859807	0.378764448195963	0.811188811188811
RGMB	-3.00279221160665	1.57055886453061	-4.57335107613726	0.286713286713287
GPR35	1.46371096660971	-0.613288304082091	2.0769992706918	0.111888111888112
ANK1	-1.32853483093931	0.398763329202112	-1.72729816014143	0.286713286713287
MLNR	-1.06942174652729	0.46648013025926	-1.53590187678655	0.370629370629371
SCAI	-5.34212178516719	2.0960652773815	-7.43818706254869	0.370629370629371
GPR39	2.4894408076581	-0.919235299623645	3.40867610728174	0.027972027972028
OR13C9	0.00036951643483401	-0.173596863216263	0.173966379651097	0.692307692307692
OR13D1	0.0013604163228927	-0.131798754501103	0.133159170823996	0.811188811188811
FFAR1	0.0175741952264898	-0.207901069420275	0.225475264646765	0.468531468531469
FFAR3	1.06877314473233	-0.382512417215591	1.45128556194792	0.370629370629371
P2RY8	-3.79092646445151	2.13617721996289	-5.9271036844144	0.111888111888112
GRK4	-0.125214947818762	-0.000380436721138376	-0.124834511097624	0.811188811188811
GRK5	-4.77171064066337	2.42314323910019	-7.19485387976356	0.160839160839161
ANK2	1.37409623443726	-0.393571866006129	1.76766810044339	0.286713286713287
GRK6	2.74507451217798	-1.20627393978888	3.95134845196686	0.027972027972028
MKNK2	-0.987631411626272	0.373984469721773	-1.36161588134805	0.692307692307692
GPS1	3.08152482416593	-1.52766400277344	4.60918882693937	0.468531468531469
GPS2	-0.835215386782477	0.230985887297277	-1.06620127407975	0.937062937062937
GPX1	7.41457907977062	-3.16426858978393	10.5788476695546	0.160839160839161
ANK3	-3.46661660233382	1.1644815966028	-4.63109819893662	0.468531468531469
GRB2	6.77538694433402	-2.78582029955477	9.56120724388878	0.027972027972028
GRB7	-2.0185449054335	0.538253242233202	-2.5567981476667	0.370629370629371
GRB10	-5.61242671939919	2.82164250499526	-8.43406922439445	0.013986013986014
GRB14	-0.00934867972775962	0.342591940424408	-0.351940620152168	1
RAPGEF1	-2.51483042452304	1.09383265609949	-3.60866308062253	0.048951048951049
GRIA1	-0.607259467229434	0.371228566480075	-0.978488033709509	0.692307692307692
GRIA2	0.253619047701398	0.230994359051273	0.0226246886501245	0.811188811188811
GRIA3	-0.6080895700304	0.247337520647788	-0.855427090678188	0.216783216783217
TRIB2	-7.08113788946233	3.05981052159424	-10.1409484110566	0.048951048951049
REM1	-2.96030986169162	1.60831756028236	-4.56862742197398	0.048951048951049
GRN	4.33386268423646	-1.69994117003205	6.03380385426851	0.286713286713287
GIT1	-3.3473715126772	1.35352250680649	-4.7008940194837	0.216783216783217
GRIK2	0.656802766011437	-0.10278505434749	0.759587820358927	0.370629370629371
DBNL	4.3982659414772	-1.85788588499073	6.25615182646793	0.286713286713287
GRIK3	-4.31022577265691	1.83583315992893	-6.14605893258584	0.013986013986014
HIPK2	-3.05351851509337	1.152547203937	-4.20606571903037	0.468531468531469
ABR	2.20022822826975	-0.94420523964611	3.14443346791586	0.111888111888112
GRIK4	4.37281397872532	-1.4514392703911	5.82425324911642	0.048951048951049
GRIK5	0.532964557604034	0.238334226836969	0.294630330767064	0.811188811188811
GRIN1	0.196105645193876	-0.0445684000930208	0.240674045286897	0.937062937062937
GRIN2A	1.15843340792658	-0.288882729963981	1.44731613789057	0.468531468531469
GRIN2B	1.16658012588432	-0.313463420109279	1.4800435459936	0.027972027972028
GRIN2C	-2.15764568526903	0.832654256703489	-2.99029994197252	0.027972027972028
GRIN2D	3.64921528220954	-1.41971917598695	5.06893445819649	0.216783216783217
MED4	-3.2211554918497	1.37229579141849	-4.59345128326819	0.160839160839161
BABAM1	1.05953782550784	-0.547748260519786	1.60728608602763	0.811188811188811
CNIH4	4.48560096087185	-2.03876121883845	6.52436217971031	0.160839160839161
PYCARD	6.89461173237669	-2.85106950864819	9.74568124102487	0.013986013986014
GRM1	-0.416622168516269	0.500464401197462	-0.91708656971373	0.573426573426573
TBK1	4.83479460503539	-2.13277426983035	6.96756887486574	0.027972027972028
GRM2	-0.960264050577973	0.536359503330874	-1.49662355390885	0.468531468531469
CLEC2D	1.40700567795029	-0.728790133145964	2.13579581109626	0.937062937062937
CD274	2.72720549132263	-1.21489202703064	3.94209751835327	0.111888111888112
RACGAP1	3.21169891713696	-1.58098020823024	4.7926791253672	0.048951048951049
GRM3	-1.34703053638322	0.605364208402629	-1.95239474478585	0.013986013986014
GRM4	1.71862548897146	-0.610862187524228	2.32948767649568	0.048951048951049
GRM5	-1.10818780695407	0.554324026517572	-1.66251183347165	0.286713286713287
GRM6	-1.32864605819893	0.492398806841003	-1.82104486503993	0.468531468531469
GRM7	-0.113548829641367	0.0222216233089028	-0.13577045295027	0.468531468531469
CXCL2	2.55154520399322	-0.898031058819951	3.44957626281317	0.027972027972028
CXCL3	2.06658464284307	-0.69924534214004	2.76582998498311	0.027972027972028
PDIA3	4.07364978758935	-1.69249143348534	5.76614122107469	0.216783216783217
GRPR	-0.00736848653996354	-0.0362092274748583	0.0288407409348947	0.692307692307692
GSK3A	1.07858615609168	-0.600439013230412	1.6790251693221	0.468531468531469
GSK3B	2.33666127770626	-0.988605203432963	3.32526648113923	0.00699300699300699
GSN	-3.84810926174092	1.82638825248006	-5.67449751422097	0.027972027972028
GSPT1	5.06894408147418	-2.06738862361358	7.13633270508776	0.0769230769230769
GSR	0.31153921475788	-0.382231567254901	0.693770782012782	0.937062937062937
GSTA1	-3.46461716201766	1.11493955992003	-4.57955672193769	0.692307692307692
GSTA2	-4.04323335632198	1.3484915468182	-5.39172490314018	0.573426573426573
GSTA3	0.0030433028609763	-0.534561914333921	0.537605217194897	0.216783216783217
GSTA4	-4.05017273327517	1.75892207037879	-5.80909480365396	0.027972027972028
GSTM1	-0.261513816162652	0.314687146403957	-0.576200962566609	0.048951048951049
GSTM2	-1.08906983982428	0.475277155362975	-1.56434699518726	0.111888111888112
GSTM3	-1.60568319718878	1.21421717465663	-2.81990037184541	0.370629370629371
GSTM4	-0.455686728005542	-0.180129581343552	-0.27555714666199	0.811188811188811
GSTM5	-2.3886522010467	1.26527002333105	-3.65392222437775	0.468531468531469
GSTP1	0.580013505377776	-0.260864262005616	0.840877767383392	0.811188811188811
GSTT1	-2.75132683278272	0.912667384253288	-3.66399421703601	0.111888111888112
GSTZ1	0.317817712607748	-0.348974212623727	0.666791925231474	0.937062937062937
MSH6	0.758008189087879	-0.265664483729671	1.02367267281755	0.937062937062937
BLNK	0.776113052421618	-0.294007605257617	1.07012065767923	0.370629370629371
TMOD2	-6.85347100706889	3.3320535303322	-10.1855245374011	0.013986013986014
GUCY1A2	-3.71316016114359	1.70842795693047	-5.42158811807406	0.048951048951049
CARD10	0.452465793808539	-0.224481334707966	0.676947128516505	0.573426573426573
GUCA1A	0.0485488987035491	-0.118050853123966	0.166599751827515	0.811188811188811
GUCA1B	-1.51849335601788	0.438150001221857	-1.95664335723974	0.286713286713287
GUCY1A1	-3.64636729078636	1.63055311407065	-5.276920404857	0.048951048951049
GUCY1B1	-2.45321843795593	1.05658874772698	-3.50980718568291	0.027972027972028
SENP1	2.59015209922931	-0.972965872218777	3.56311797144809	0.111888111888112
TFPT	2.92082727960402	-1.27939493159459	4.20022221119861	0.468531468531469
GUCY2F	0.000608268217235164	0.0721660193235471	-0.0715577511063119	0.937062937062937
GPSM2	2.33763175819065	-1.15514008141985	3.4927718396105	0.027972027972028
PKN3	-3.31315722680183	1.67448095170265	-4.98763817850447	0.0769230769230769
TRHDE	-5.68891253118754	2.1354985037782	-7.82441103496574	0.111888111888112
LRP12	-0.239971683189812	0.149687594324738	-0.38965927751455	0.937062937062937
MDFIC	3.21365778585526	-1.28200062966864	4.4956584155239	0.0769230769230769
RHOD	2.42148044152323	-1.0419379598325	3.46341840135573	0.468531468531469
SLC2A8	2.00240389396279	-0.775204317435377	2.77760821139817	0.370629370629371
PILRB	0.0762318584462978	-0.418455693941174	0.494687552387472	0.937062937062937
GUCY2D	3.86377531961836	-1.3444217499104	5.20819706952875	0.027972027972028
ERO1A	1.15371757793404	-0.546181875247644	1.69989945318169	0.468531468531469
GZMA	2.86933615117538	-1.33271836198223	4.20205451315761	0.160839160839161
GZMB	0.45324818442816	0.0705702406740508	0.382677943754109	0.692307692307692
H1-2	-1.2315689201024	0.457645098707589	-1.68921401880999	0.468531468531469
H1-4	0.977191225583828	-0.493735639979011	1.47092686556284	0.027972027972028
ANXA1	0.553715766269258	-0.153384276926725	0.707100043195983	0.468531468531469
H2AX	5.60130043785706	-2.37468460256899	7.97598504042605	0.111888111888112
H3-3A	-0.0691117926136033	0.0990742560814126	-0.168186048695016	0.937062937062937
HCK	5.90911971411784	-2.46793501037691	8.37705472449474	0.048951048951049
ANXA3	-0.379018689220505	0.315662352128983	-0.694681041349488	1
HCRT	0.000270678493324451	0.0721514925619071	-0.0718808140685827	0.811188811188811
HTT	0.570228970552508	-0.301436877112165	0.871665847664673	0.937062937062937
ANXA4	0.469934827594158	-0.6853090350044	1.15524386259856	0.811188811188811
ANXA5	4.4078672447725	-1.80318791149891	6.21105515627141	0.111888111888112
HUNK	-2.54777089023434	0.829722462456727	-3.37749335269107	0.370629370629371
KCNIP3	2.49947146366697	-0.739740613415705	3.23921207708268	0.0769230769230769
KCNIP2	-0.702576066431325	0.245470459949068	-0.948046526380393	0.573426573426573
HGF	0.0263659631849447	0.0706154772326264	-0.0442495140476817	1
KCNIP1	1.42237257081828	-0.308157592512042	1.73053016333032	0.468531468531469
CD209	1.03223127664522	-0.38491929584592	1.41715057249114	0.468531468531469
SOCS7	-1.54079088497374	0.575148388190379	-2.11593927316412	0.468531468531469
NRG1	-3.26960660323041	1.15942770534921	-4.42903430857961	0.286713286713287
TAX1BP3	3.37071993356597	-1.19104961998837	4.56176955355434	0.468531468531469
HIP1	-5.81342300434365	2.72707940615975	-8.54050241050341	0.013986013986014
HINT1	0.512297352896259	-0.423710754191459	0.936008107087718	0.937062937062937
HLA-B	2.06672247385627	-1.07921697087491	3.14593944473118	0.111888111888112
HMGCR	-2.78975977888424	1.32339338560845	-4.1131531644927	0.216783216783217
HMOX1	0.747419496271255	-0.42554028714888	1.17295978342014	0.573426573426573
APAF1	1.69593079420037	-0.801274770128036	2.4972055643284	0.573426573426573
VN1R2	-0.000102887236861453	0.0392077747391174	-0.0393106619759788	0.692307692307692
VN1R4	0.00227919404661255	-0.264965545408073	0.267244739454686	0.811188811188811
VN1R5	-0.0318230463935379	0.146425990551933	-0.178249036945471	0.286713286713287
HNRNPK	-4.1251406191437	1.72683938408535	-5.85198000322905	0.048951048951049
TAAR6	-0.00582020108196317	-0.0159474998438932	0.0101272987619301	0.811188811188811
APBB1	-5.39020226520878	2.19099812212733	-7.58120038733612	0.027972027972028
APBB2	-5.8913456863771	2.82743403386608	-8.71877972024318	0.027972027972028
APC	-3.96100163798042	1.71161419391167	-5.67261583189208	0.370629370629371
HPGD	-0.927196049127062	0.528975746002268	-1.45617179512933	0.286713286713287
HPRT1	3.17958797395084	-1.35076158781646	4.5303495617673	0.286713286713287
HRAS	-2.89211648240047	1.1156901735089	-4.00780665590937	0.811188811188811
RAB37	1.66761551529849	-0.898595766881966	2.56621128218046	0.286713286713287
AGFG1	5.9673965501464	-2.37247788169495	8.33987443184135	0.00699300699300699
AGFG2	-2.25353603114946	1.09893000434575	-3.35246603549521	0.048951048951049
HRH1	1.19940429943955	-0.351142973986839	1.55054727342639	0.692307692307692
HRH2	-1.76664331344886	0.679086725912317	-2.44573003936117	0.692307692307692
PRMT2	-1.99539545320532	0.802173891860609	-2.79756934506593	0.370629370629371
PRMT1	-0.989550773301261	0.241001312822957	-1.23055208612422	0.937062937062937
HSD3B1	0.00129986831453809	-0.134226387074154	0.135526255388692	0.692307692307692
BIRC2	2.30806699847255	-1.25994242624321	3.56800942471576	0.370629370629371
BIRC3	4.55240763380397	-1.89876304057801	6.45117067438198	0.00699300699300699
DNAJA1	2.4266065988717	-0.940605706424413	3.36721230529612	0.216783216783217
HSPA5	4.26190080237596	-1.65819774256567	5.92009854494163	0.111888111888112
XIAP	0.636831274686845	-0.317449478053241	0.954280752740086	0.573426573426573
HSPB1	2.30929614067539	-1.20726330716261	3.516559447838	0.468531468531469
BIRC5	4.61832478850505	-2.07342063148322	6.69174541998827	0.0769230769230769
HSP90AA1	0.972259953113328	-0.227651033487859	1.19991098660119	0.573426573426573
[truncated: 3,771 more rows]
